# Supplementary material for: Depsipeptide Analogues of Gly-Ala-Gly: Proton Localization and Effects on Collision-Induced Dissociation
Source: J Am Soc Mass Spectrom. 2025 Dec 22;37(1):329–35. doi: 10.1021/jasms.5c00371 (PMC12784392; doi:10.1021/jasms.5c00371)
Supplement: Supplementary file 2 [file js5c00371_si_002.csv]

Job Number	Job Name	Job Description	Job Engine	Job User	Folder	Job Date	Route	Stoichiometry	Symmetry	Basis	RB3LYP Energy (Hartree)	Rotation A (cm-1)	Rotation B (cm-1)	Rotation C (cm-1)	Dipole Moment (Debye)	Server	CPU time (sec)
6995	GAG6130 E&MO	Geometry Optimization	gaussian	shiraba	GAG gAG	5/11/2022 14:01	#N B3LYP/6-311++G(3df,3pd) SP Geom=Connectivity	C7H14N3O4(1+)	C1	6-311++G(3df,3pd)	-740.3892592	0.035442393	0.011623701	0.010184165	2.736	stdmemq (138587)	9290.7
6996	GAG6861 E&MO		gaussian	shiraba	GAG gAG	5/11/2022 14:27	#N B3LYP/6-311++G(3df,3pd) SP Geom=Connectivity	C7H14N3O4(1+)	C1	6-311++G(3df,3pd)	-740.4194691	0.04510476	0.011221927	0.009961645	3.8955	stdmemq (138588)	10579.9
6997	GAG6094 E&MO		gaussian	shiraba	GAG gAG	5/11/2022 14:29	#N B3LYP/6-311++G(3df,3pd) SP Geom=Connectivity	C7H14N3O4(1+)	C1	6-311++G(3df,3pd)	-740.3851847	0.027986488	0.018598306	0.013625486	6.16	stdmemq (138589)	11809.9
6998	GAG6080 E&MO		gaussian	shiraba	GAG gAG	5/11/2022 14:31	#N B3LYP/6-311++G(3df,3pd) SP Geom=Connectivity	C7H14N3O4(1+)	C1	6-311++G(3df,3pd)	-740.398215	0.044783168	0.011763855	0.010320973	5.3893	stdmemq (138590)	10166.6
6999	GAG6044 E&MO		gaussian	shiraba	GAG gAG	5/11/2022 14:32	#N B3LYP/6-311++G(3df,3pd) SP Geom=Connectivity	C7H14N3O4(1+)	C1	6-311++G(3df,3pd)	-740.430137	0.039477854	0.012269105	0.010747489	6.8397	stdmemq (138591)	10697.2
7000	GAG6021 E&MO		gaussian	shiraba	GAG gAG	5/11/2022 14:33	#N B3LYP/6-311++G(3df,3pd) SP Geom=Connectivity	C7H14N3O4(1+)	C1	6-311++G(3df,3pd)	-740.4298439	0.070998204	0.007424446	0.007034863	11.856	stdmemq (138592)	9529.7
7001	GAG6005 E&MO		gaussian	shiraba	GAG gAG	5/11/2022 14:34	#N B3LYP/6-311++G(3df,3pd) SP Geom=Connectivity	C7H14N3O4(1+)	C1	6-311++G(3df,3pd)	-740.4286425	0.070918922	0.007397164	0.007013005	16.6254	stdmemq (138593)	9399.6
7002	GAG5653 E&MO		gaussian	shiraba	GAG gAG	5/11/2022 14:36	#N B3LYP/6-311++G(3df,3pd) SP Geom=Connectivity	C7H13N3O4	C1	6-311++G(3df,3pd)	-740.0622746	0.044926894	0.011056999	0.010111402	10.218	stdmemq (138594)	8118.4
9022	gAG n1 scratch to GAG	Molecular Orbitals	gaussian	shiraba	GAG gAG	3/24/2023 13:13	#N B3LYP/6-311++G(3df,3pd) SP GFINPUT POP=FULL Geom=Connectivity	C7H14N3O4(1+)	C1	6-311++G(3df,3pd)	-740.404895	0.05973274	0.008093486	0.007928495	9.44	stdmemq (115681)	5219.9
9023	gAG N2 scratch to GAG	Molecular Orbitals	gaussian	shiraba	GAG gAG	3/24/2023 13:14	#N B3LYP/6-311++G(3df,3pd) SP GFINPUT POP=FULL Geom=Connectivity	C7H14N3O4(1+)	C1	6-311++G(3df,3pd)	-740.4045113	0.043595039	0.011224819	0.00984367	5.1239	stdmemq (115682)	5594
9024	gAG o2 scratch to GAG	Molecular Orbitals	gaussian	shiraba	GAG gAG	3/24/2023 13:15	#N B3LYP/6-311++G(3df,3pd) SP GFINPUT POP=FULL Geom=Connectivity	C7H14N3O4(1+)	C1	6-311++G(3df,3pd)	-740.4303123	0.035881153	0.012057698	0.01020495	1.0129	stdmemq (115683)	5533.9
9072	gAG nterm scratch to GAG	Molecular Orbitals	gaussian	shiraba	GAG gAG	3/26/2023 12:19	#N B3LYP/6-311++G(3df,3pd) SP GFINPUT POP=FULL Geom=Connectivity	C7H14N3O4(1+)	C1	6-311++G(3df,3pd)	-740.4287108	0.071160833	0.007405603	0.007020443	16.6084	stdmemq (115728)	5054
9074	gAG O1 scratch to GAG	Molecular Orbitals	gaussian	shiraba	GAG gAG	3/26/2023 12:21	#N B3LYP/6-311++g(3df,3pd) SP GFINPUT POP=FULL Geom=Connectivity	C7H14N3O4(1+)	C1	6-311++G(3df,3pd)	-740.4233136	0.059945674	0.007675964	0.007303126	12.2562	stdmemq (115730)	4638.9
9075	gAG to GAG	Molecular Orbitals	gaussian	shiraba	GAG gAG	3/26/2023 12:26	#N B3LYP/6-311++g(3df,3pd) SP GFINPUT POP=FULL Geom=Connectivity	C7H14N3O4(1+)	C1	6-311++G(3df,3pd)	-740.43434	0.054580212	0.008600563	0.008308701	8.582	stdmemq (115731)	4785.2
9086	gAG sub in cterm+	Molecular Orbitals	gaussian	shiraba	GAG gAG	3/26/2023 13:10	#N B3LYP/6-311++g(3df,3pd) SP GFINPUT POP=FULL Geom=Connectivity	C7H13N2O5(1+)	C1	6-311++G(3df,3pd)	-760.2882541	0.045368006	0.011165064	0.009929526	3.2015	stdmemq (115742)	5544.6
9088	gAG to GAG O3	Molecular Orbitals	gaussian	shiraba	GAG gAG	3/26/2023 13:12	#N B3LYP/6-311++g(3df,3pd) SP GFINPUT POP=FULL Geom=Connectivity	C7H14N3O4(1+)	C1	6-311++G(3df,3pd)	-740.4303123	0.035881153	0.012057698	0.01020495	1.0129	stdmemq (115744)	5198.5
9089	gAG subin n2+	Molecular Orbitals	gaussian	shiraba	GAG gAG	3/26/2023 13:16	#N B3LYP/6-311++g(3df,3pd) SP GFINPUT POP=FULL Geom=Connectivity	C7H13N2O5(1+)	C1	6-311++G(3df,3pd)	-760.2586899	0.037181896	0.011294087	0.010096108	3.4911	stdmemq (115745)	4987.4
9090	gAG subin nterm+	Molecular Orbitals	gaussian	shiraba	GAG gAG	3/26/2023 13:18	#N B3LYP/6-311++g(3df,3pd) SP GFINPUT POP=FULL Geom=Connectivity	C7H13N2O5(1+)	C1	6-311++G(3df,3pd)	-760.2912215	0.071793287	0.007412104	0.007004192	10.3447	stdmemq (115746)	4439.7
9100	GAGo1 redo	Molecular Orbitals	gaussian	shiraba	GAG gAG	3/26/2023 19:12	#N B3LYP/6-311++G(3df,3pd) SP GFINPUT POP=FULL Geom=Connectivity	C7H14N3O4(1+)	C1	6-311++G(3df,3pd)	-740.4365798	0.071963145	0.00741987	0.007031831	9.7103	stdmemq (115756)	5258.5
9125	GAG nterm	Molecular Orbitals	gaussian	shiraba	GAG gAG	3/26/2023 21:11	#N B3LYP/6-311++G(3df,3pd) SP GFINPUT POP=FULL Geom=Connectivity	C7H14N3O4(1+)	C1	6-311++G(3df,3pd)	-740.4349376	0.071892256	0.00738709	0.007005943	14.7591	stdmemq (115781)	5302.5
9134	GAG nterm	Molecular Orbitals	gaussian	shiraba	GAG gAG	3/27/2023 8:48	#N B3LYP/6-311++g(3df,3pd) SP GFINPUT POP=FULL Geom=Connectivity	C7H14N3O4(1+)	C1	6-311++G(3df,3pd)	-740.4286427	0.070910383	0.007396994	0.007013152	16.6279	stdmemq (115790)	5234.5
9135	GAG nterm	Molecular Orbitals	gaussian	shiraba	GAG gAG	3/27/2023 8:49	#N B3LYP/6-311++g(3df,3pd) SP GFINPUT POP=FULL Geom=Connectivity	C7H14N3O4(1+)	C1	6-311++G(3df,3pd)	-740.4137262	0.079215162	0.007447943	0.006996564	17.2111	stdmemq (115791)	5272.2
9136	C7H14O4N3(+2)	Molecular Orbitals	gaussian	shiraba	GAG gAG	3/27/2023 8:50	#N B3LYP/6-311++g(3df,3pd) SP GFINPUT POP=FULL Geom=Connectivity	C7H14N3O4(1+)	C1	6-311++G(3df,3pd)	-740.3827637	0.043686803	0.012259171	0.010675305	4.9566	stdmemq (115792)	6593.4
9137	C7H14O4N3(+1)	Molecular Orbitals	gaussian	shiraba	GAG gAG	3/27/2023 8:51	#N B3LYP/6-311++g(3df,3pd) SP GFINPUT POP=FULL Geom=Connectivity	C7H14N3O4(1+)	C1	6-311++G(3df,3pd)	-740.4048617	0.031275286	0.019417106	0.013990439	3.6251	stdmemq (115793)	6550.7
9138	GAG	Molecular Orbitals	gaussian	shiraba	GAG gAG	3/27/2023 8:52	#N B3LYP/6-311++g(3df,3pd) SP GFINPUT POP=FULL Geom=Connectivity	C7H14N3O4(1+)	C1	6-311++G(3df,3pd)	-740.3982143	0.044806638	0.011760513	0.010318141	5.3872	stdmemq (115794)	5644.6
9139	GAG	Molecular Orbitals	gaussian	shiraba	GAG gAG	3/27/2023 8:52	#N B3LYP/6-311++g(3df,3pd) SP GFINPUT POP=FULL Geom=Connectivity	C7H14N3O4(1+)	C1	6-311++G(3df,3pd)	-740.4326758	0.03142061	0.017956819	0.013508359	4.1972	stdmemq (115795)	6147.9
9140	GAG	Molecular Orbitals	gaussian	shiraba	GAG gAG	3/27/2023 8:53	#N B3LYP/6-311++g(3df,3pd) SP GFINPUT POP=FULL Geom=Connectivity	C7H14N3O4(1+)	C1	6-311++G(3df,3pd)	-740.4326774	0.031421307	0.017956382	0.013508178	4.1955	stdmemq (115796)	6168.6
9144	C7H14O4N3(+2)	Molecular Orbitals	gaussian	shiraba	GAG gAG	3/27/2023 10:07	#N B3LYP/6-311++G(3df,3pd) SP GFINPUT POP=FULL Geom=Connectivity	C7H14N3O4(1+)	C1	6-311++G(3df,3pd)	-740.3982143	0.044806638	0.011760513	0.010318141	5.3872	stdmemq (115800)	5608.3
9145	C7H14O4N3(+1)	Molecular Orbitals	gaussian	shiraba	GAG gAG	3/27/2023 10:07	#N B3LYP/6-311++G(3df,3pd) SP GFINPUT POP=FULL Geom=Connectivity	C7H14N3O4(1+)	C1	6-311++G(3df,3pd)	-740.4326773	0.031421304	0.017956386	0.013508178	4.1955	stdmemq (115801)	6471.8
9147	C7H14O4N3(+1)	Molecular Orbitals	gaussian	shiraba	GAG gAG	3/27/2023 10:56	#N B3LYP/6-311++G(3df,3pd) SP GFINPUT POP=FULL Geom=Connectivity	C7H14N3O4(1+)	C1	6-311++G(3df,3pd)	-740.4253133	0.031061685	0.018427321	0.013739475	3.3475	stdmemq (115803)	5279.1
