# Supplementary material for: Depsipeptide Analogues of Gly-Ala-Gly: Proton Localization and Effects on Collision-Induced Dissociation
Source: J Am Soc Mass Spectrom. 2025 Dec 22;37(1):329–35. doi: 10.1021/jasms.5c00371 (PMC12784392; doi:10.1021/jasms.5c00371)
Supplement: Supplementary file 3 [file js5c00371_si_003.csv]

Job Number	Job Name	Job Description	Job Engine	Job User	Folder	Job Date	Route	Geometry Sequence	Geometry Sequence Energies	Stoichiometry	Symmetry	Basis	RB3LYP Energy (Hartree)	Rotation A (cm-1)	Rotation B (cm-1)	Rotation C (cm-1)	Dipole Moment (Debye)	Server	CPU time (sec)	RPM6 Energy (Hartree)	Natural Population Analysis	UB3LYP Energy (Hartree)	RHF Energy (Hartree)	MP2 Energy (Hartree)	RPM7 Energy (Hartree)
8976	gAG sub in cterm+	Geometry Optimization	gaussian	shiraba	GAG gAG	3/24/2023 8:37	#N B3LYP/6-311+G(2d,p) OPT Geom=Connectivity	TRUE	0,-760.196040246:1,-759.704275193:2,-760.208909766:3,-760.223829209:4,-760.230643368:5,-760.229535718:6,-760.235346600:7,-760.238717724:8,-760.237459986:9,-760.241851723:10,-760.242953330:11,-760.244271871:12,-760.245489079:13,-760.247227766:14,-760.248047665:15,-760.247615010:16,-760.248305329:17,-760.248556676:18,-760.248623339:19,-760.248658159:20,-760.248679963:21,-760.248695012:22,-760.24870…	C7H13N2O5(1+)	C1	6-311+G(2d,p)	-760.2487254	0.045368009	0.011165064	0.009929526	3.1797	stdmemq (115635)	28304.4
8977	gAG subin n2+	Geometry Optimization	gaussian	shiraba	GAG gAG	3/24/2023 8:39	#N B3LYP/6-311+G(2d,p) OPT Geom=Connectivity	TRUE	0,-760.212424843:1,-760.217005064:2,-760.212469324:3,-760.214397936:4,-760.217166108:5,-760.216981271:6,-760.217247823:7,-760.217988821:8,-760.218545168:9,-760.219143900:10,-760.219345042:11,-760.219338799:12,-760.219405668:13,-760.219417329:14,-760.219419398:15,-760.219420750:16,-760.219423980:17,-760.219424111:18,-760.219424174:19,-760.219424209:20,-760.219424240	C7H13N2O5(1+)	C1	6-311+G(2d,p)	-760.2194242	0.037181899	0.011294087	0.010096108	3.5791	stdmemq (115636)	18973.6
8978	gAG subin nterm+	Geometry Optimization	gaussian	shiraba	GAG gAG	3/24/2023 8:41	#N B3LYP/6-311+G(2d,p) OPT Geom=Connectivity	TRUE	0,-760.246290487:1,-760.250576465:2,-760.250974706:3,-760.251309596:4,-760.251389967:5,-760.251482601:6,-760.251576698:7,-760.251609560:8,-760.251622909:9,-760.251686574:10,-760.251696038:11,-760.251706447:12,-760.251709279:13,-760.251709742:14,-760.251709811	C7H13N2O5(1+)	C1	6-311+G(2d,p)	-760.2517098	0.07179329	0.007412104	0.007004192	10.3287	stdmemq (115637)	11258.2
8979	GAG o2	Geometry Optimization	gaussian	shiraba	GAG gAG	3/24/2023 8:51	#N B3LYP/6-311+G(2d,p) OPT Geom=Connectivity	TRUE	0,-738.984158621:1,-739.431640409:2,-739.727309594:3,-739.822277564:4,-740.025128578:5,-740.059556969:6,-740.213958724:7,-740.221800671:8,-740.292736722:9,-740.322012772:10,-740.335700537:11,-740.350596989:12,-740.353075804:13,-740.355895707:14,-740.349671978:15,-740.360341738:16,-740.361048293:17,-740.362390463:18,-740.361721375:19,-740.364262124:20,-740.365408229:21,-740.366280151:22,-740.36675…	C7H14N3O4(1+)	C1	6-311+G(2d,p)	-740.3674611	0.031204101	0.012308222	0.010302564	4.5824	stdmemq (115638)	46229.6
8980	GAG O2	Geometry Optimization	gaussian	shiraba	GAG gAG	3/24/2023 8:58	#N B3LYP/6-311+G(2d,p) OPT Geom=Connectivity	TRUE	0,-740.158873779:1,-740.282794255:2,-740.302733069:3,-740.311097149:4,-740.338341625:5,-740.319200669:6,-740.349533236:7,-740.357493494:8,-740.353551467:9,-740.361250208:10,-740.361158539:11,-740.360909171:12,-740.360454028:13,-740.361767739:14,-740.362459632:15,-740.362493775:16,-740.362629137:17,-740.362680482:18,-740.362700048:19,-740.362732156:20,-740.362754215:21,-740.362763918:22,-740.36277…	C7H14N3O4(1+)	C1	6-311+G(2d,p)	-740.3628083	0.04384227	0.010859453	0.010165136	4.8119	stdmemq (115639)	33238.5
8981	gAG o2	Geometry Optimization	gaussian	shiraba	GAG gAG	3/24/2023 9:00	#N B3LYP/6-311+G(2d,p) OPT Geom=Connectivity	TRUE	0,-760.052487423:1,-760.158823315:2,-760.168688587:3,-760.182967237:4,-760.206876372:5,-760.187631353:6,-760.214767364:7,-760.223801669:8,-760.219439745:9,-760.226729298:10,-760.227005668:11,-760.228399915:12,-760.229130658:13,-760.229329739:14,-760.229430817:15,-760.229487065:16,-760.229553046:17,-760.229608730:18,-760.229641244:19,-760.229663215:20,-760.229674393:21,-760.229685696:22,-760.22968…	C7H13N2O5(1+)	C1	6-311+G(2d,p)	-760.2297025	0.04412113	0.010776008	0.010106295	3.8809	stdmemq (115640)	28671.1
8982	gAG Cterm	Geometry Optimization	gaussian	shiraba	GAG gAG	3/24/2023 9:03	#N B3LYP/6-311+G(2d,p) OPT Geom=Connectivity	TRUE	0,-760.223562965:1,-760.228635919:2,-760.217825373:3,-760.222420464:4,-760.228865059:5,-760.225135851:6,-760.228883506:7,-760.229309003:8,-760.229331489:9,-760.229410628:10,-760.229413964:11,-760.229419558:12,-760.229421985:13,-760.229422800:14,-760.229423374:15,-760.229423579:16,-760.229423691:17,-760.229423765:18,-760.229423817	C7H13N2O5(1+)	C1	6-311+G(2d,p)	-760.2294238	0.043388453	0.011991009	0.010478409	6.0729	stdmemq (115641)	16589.1
8985	gAG nterm scratch	Geometry Optimization	gaussian	shiraba	GAG gAG	3/24/2023 9:11	#N PM6/3-21G OPT Geom=Connectivity	TRUE	0,0.166347747618E-01:1,-0.206172070242E-01:2,-0.473589246005E-01:3,-0.615647885691E-01:4,-0.701301395723E-01:5,-0.731021981934E-01:6,-0.746716245950E-01:7,-0.721201419700E-01:8,-0.817249969650E-01:9,-0.861253099414E-01:10,-0.892926274316E-01:11,-0.932718211045E-01:12,-0.955495816132E-01:13,-0.938937403955E-01:14,-0.966615569191E-01:15,-0.100969692991:16,-0.102696660034:17,-0.103461211387:18,-0.10…	C7H13N2O5(1+)	C1	VSTO-6G		0.07326273	0.007679129	0.00725702	10.7765	stdmemq (115644)	179.2	-0.105260556
8986	gAG O1 scratch	Geometry Optimization	gaussian	shiraba	GAG gAG	3/24/2023 9:16	#N PM6/3-21G OPT Geom=Connectivity	TRUE	0,0.204335265345E-01:1,-0.309564723118E-01:2,-0.528148305555E-01:3,-0.572489209634E-01:4,-0.595086470453E-01:5,-0.688117889083E-01:6,-0.815234377163E-01:7,-0.889886175657E-01:8,-0.943194249616E-01:9,-0.936791730237E-01:10,-0.981877332232E-01:11,-0.993503601134E-01:12,-0.999082658526E-01:13,-0.100335587212:14,-0.100729026183:15,-0.100974356496:16,-0.101397960437:17,-0.101764029729:18,-0.1019105361…	C7H13N2O5(1+)	C1	VSTO-6G		0.06864142	0.007844277	0.007402031	11.1722	stdmemq (115645)	111.3	-0.102085388
8987	gAG nterm scratch	Geometry Optimization	gaussian	shiraba	GAG gAG	3/24/2023 9:17	#N B3LYP/6-311+G(2d,p) OPT Geom=Connectivity	TRUE	0,-760.227816260:1,-757.493729971:2,-760.207854785:3,-760.234620315:4,-760.240610534:5,-760.247871833:6,-760.247149634:7,-760.250069999:8,-760.250304237:9,-760.250229063:10,-760.250502826:11,-760.250642742:12,-760.250622901:13,-760.250844527:14,-760.250937663:15,-760.250852063:16,-760.251128132:17,-760.251233524:18,-760.251237995:19,-760.251315917:20,-760.251344365:21,-760.251405514:22,-760.25142…	C7H13N2O5(1+)	C1	6-311+G(2d,p)	-760.2517004	0.070188537	0.007428256	0.007033362	10.6333	stdmemq (115646)	38326.2
8988	gAG O1	Geometry Optimization	gaussian	shiraba	GAG gAG	3/24/2023 9:17	#N B3LYP/6-311+G(2d,p) OPT Geom=Connectivity	TRUE	0,-760.221349783:1,-760.241272086:2,-760.243073893:3,-760.244226630:4,-760.244410641:5,-760.244501540:6,-760.244686542:7,-760.244795652:8,-760.244896801:9,-760.244984575:10,-760.245075652:11,-760.245130274:12,-760.245194635:13,-760.245202860:14,-760.245207678:15,-760.245212219:16,-760.245216613:17,-760.245218285:18,-760.245222510:19,-760.245229132:20,-760.245234449:21,-760.245244468:22,-760.24526…	C7H13N2O5(1+)	C1	6-311+G(2d,p)	-760.2455472	0.060461668	0.007660176	0.007274142	11.2613	stdmemq (115647)	33015.9
8989	gAG n1 scratch	Geometry Optimization	gaussian	shiraba	GAG gAG	3/24/2023 9:20	#N B3LYP/6-311+G(2d,p) OPT Geom=Connectivity	TRUE	0,-760.081393936:1,-760.158622814:2,-760.190466577:3,-760.208633764:4,-760.212772835:5,-760.216126847:6,-760.218602711:7,-760.220181534:8,-760.220821070:9,-760.220822008:10,-760.221302371:11,-760.221483929:12,-760.221625919:13,-760.221708047:14,-760.221825628:15,-760.221928526:16,-760.222015688:17,-760.222073000:18,-760.222085930:19,-760.222285483:20,-760.222652219:21,-760.222679071:22,-760.22268…	C7H13N2O5(1+)	C1	6-311+G(2d,p)	-760.2226987	0.058592555	0.007735892	0.007488087	5.7609	stdmemq (115648)	31463.4
8990	gAG n1 scratch	Geometry Optimization	gaussian	shiraba	GAG gAG	3/24/2023 9:21	#N PM6/3-21G OPT Geom=Connectivity	TRUE	0,0.999553273355E-01:1,-0.163947245985E-01:2,-0.758952254494E-01:3,-0.832947286350E-01:4,-0.850718215451E-01:5,-0.863865480826E-01:6,-0.875743322378E-01:7,-0.890450852049E-01:8,-0.906688874428E-01:9,-0.924183318344E-01:10,-0.936395135800E-01:11,-0.939930613996E-01:12,-0.946563435267E-01:13,-0.950878885367E-01:14,-0.955648824830E-01:15,-0.963971624918E-01:16,-0.971733339676E-01:17,-0.989550457942E…	C7H13N2O5(1+)	C1	VSTO-6G		0.04136065	0.009506667	0.009157539	9.6765	stdmemq (115649)	135.2	-0.103960517
8991	gAG o2 scratch	Geometry Optimization	gaussian	shiraba	GAG gAG	3/24/2023 9:25	#N B3LYP/6-311+G(2d,p) OPT Geom=Connectivity	TRUE	0,-759.969544192:1,-760.053642947:2,-760.135231084:3,-760.179439622:4,-760.197730147:5,-760.207024207:6,-760.216644289:7,-760.220361167:8,-760.220707555:9,-760.218464130:10,-760.221093490:11,-760.222031670:12,-760.224191903:13,-760.222021787:14,-760.226943764:15,-760.231249079:16,-760.228613647:17,-760.234883421:18,-760.232659259:19,-760.236659998:20,-760.232239400:21,-760.238344567:22,-760.23863…	C7H13N2O5(1+)	C1	6-311+G(2d,p)	-760.2406756	0.034226241	0.012249751	0.009473961	5.3391	stdmemq (115650)	39974
8992	gAG o2 scratch	Geometry Optimization	gaussian	shiraba	GAG gAG	3/24/2023 9:25	#N PM6/3-21G OPT Geom=Connectivity	TRUE	0,0.159586782312:1,0.722013072509E-01:2,-0.196795468718E-01:3,-0.521984938460E-01:4,-0.705819418207E-01:5,-0.810910066189E-01:6,-0.820537918974E-01:7,-0.853083367109E-01:8,-0.857130149947E-01:9,-0.890639442677E-01:10,-0.867660465651E-01:11,-0.925180297511E-01:12,-0.902843685785E-01:13,-0.942060885368E-01:14,-0.958585619404E-01:15,-0.980402609027E-01:16,-0.781063817381E-01:17,-0.948073320711E-01:1…	C7H13N2O5(1+)	C1	VSTO-6G		0.043086091	0.011235266	0.009484928	2.2188	stdmemq (115651)	164	-0.112042917
8993	gAG n1 scratch	Geometry Optimization	gaussian	shiraba	GAG gAG	3/24/2023 9:26	#N B3LYP/6-311+G(2d,p) OPT Geom=Connectivity	TRUE	0,-760.214558514:1,-760.229585027:2,-760.230681837:3,-760.231138513:4,-760.231905466:5,-760.232155238:6,-760.232329751:7,-760.232529404:8,-760.232727561:9,-760.232770207:10,-760.232809454:11,-760.232840512:12,-760.232879747:13,-760.232906876:14,-760.232936000:15,-760.233008285:16,-760.233043805:17,-760.233153907:18,-760.233212527:19,-760.233249209:20,-760.233268503:21,-760.233260726:22,-760.23328…	C7H13N2O5(1+)	C1	6-311+G(2d,p)	-760.233294	0.059402465	0.008120338	0.007960851	8.5541	stdmemq (115652)	26778.5
8994	gAG o2 scratch	Geometry Optimization	gaussian	shiraba	GAG gAG	3/24/2023 9:27	#N B3LYP/6-311+G(2d,p) OPT Geom=Connectivity	TRUE	0,-760.222021448:1,-760.240136733:2,-760.239230319:3,-760.244094987:4,-760.244891327:5,-760.245344951:6,-760.245891354:7,-760.246553325:8,-760.247044319:9,-760.247290685:10,-760.247541426:11,-760.247750230:12,-760.248057889:13,-760.248298291:14,-760.248375752:15,-760.248430987:16,-760.248445372:17,-760.248469654:18,-760.248470878:19,-760.248470938:20,-760.248471334	C7H13N2O5(1+)	C1	6-311+G(2d,p)	-760.2484713	0.041333992	0.011510593	0.00954939	3.018	stdmemq (115653)	19013.9
8995	gAG n2 scratch	Geometry Optimization	gaussian	shiraba	GAG gAG	3/24/2023 9:32	#N B3LYP/6-31G(d) OPT Geom=Connectivity	TRUE	0,-759.320185290:1,-759.613578072:2,-759.623902423:3,-759.724572223:4,-759.847358919:5,-759.902180482:6,-759.929895722:7,-759.943855559:8,-759.934919728:9,-759.948473716:10,-759.951012546:11,-759.950277364:12,-759.955149245:13,-759.955391243:14,-759.956727367:15,-759.952767835:16,-759.957386883:17,-759.957915155:18,-759.958066807:19,-759.958355872:20,-759.958414461:21,-759.958454053:22,-759.95845…	C7H13N2O5(1+)	C1	6-31G(d)	-759.958467	0.037764199	0.012203106	0.010638213	4.1627	stdmemq (115654)	4355.5
8996	gAG n2 scratch	Geometry Optimization	gaussian	shiraba	GAG gAG	3/24/2023 9:32	#N PM6/3-21G OPT Geom=Connectivity	TRUE	0,0.377003367051:1,0.185882496325:2,0.112177282522:3,0.163289544405:4,0.930050875604E-02:5,-0.470875366570E-01:6,-0.693304085893E-01:7,-0.553012666597E-01:8,-0.828369378735E-01:9,-0.920547699470E-01:10,-0.945240622199E-01:11,-0.955637617193E-01:12,-0.979055251056E-01:13,-0.947076432257E-01:14,-0.988433897162E-01:15,-0.994398440804E-01:16,-0.981936434715E-01:17,-0.990555878778E-01:18,-0.1000008409…	C7H13N2O5(1+)	C1	VSTO-6G		0.037834814	0.012499811	0.011547932	1.5908	stdmemq (115655)	177.8	-0.100851609
8997	gAG n2 scratch	Geometry Optimization	gaussian	shiraba	GAG gAG	3/24/2023 9:37	#N B3LYP/6-311+G(2d,p) OPT Geom=Connectivity	TRUE	0,-760.073997852:1,-760.172548800:2,-760.194692166:3,-760.208915696:4,-760.206229053:5,-760.214078696:6,-760.216707951:7,-760.213143797:8,-760.221774200:9,-760.223685296:10,-760.224935877:11,-760.225749259:12,-760.227335121:13,-760.228550301:14,-760.229306423:15,-760.229896476:16,-760.230715356:17,-760.231436882:18,-760.232272694:19,-760.233092312:20,-760.232304048:21,-760.233541008:22,-760.23415…	C7H13N2O5(1+)	C1	6-311+G(2d,p)	-760.2342332	0.043400965	0.01117304	0.009814406	4.3173	stdmemq (115656)	34613.9
8998	gAG n2 scratch	Geometry Optimization	gaussian	shiraba	GAG gAG	3/24/2023 9:37	#N B3LYP/6-311+G(2d,p) OPT Geom=Connectivity	TRUE	0,-760.194507238:1,-760.203493389:2,-760.207745109:3,-760.211146937:4,-760.213756934:5,-760.212139315:6,-760.213858994:7,-760.215522916:8,-760.215876653:9,-760.216793720:10,-760.217045435:11,-760.218162669:12,-760.218933988:13,-760.219510513:14,-760.220534840:15,-760.221529873:16,-760.221598934:17,-760.222205394:18,-760.222230354:19,-760.222618342:20,-760.223061614:21,-760.222855713:22,-760.22354…	C7H13N2O5(1+)	C1	6-311+G(2d,p)	-760.2239309	0.037993457	0.011410194	0.009545023	3.2574	stdmemq (115657)	28513.8
8999	gAG o3 scratch	Geometry Optimization	gaussian	shiraba	GAG gAG	3/24/2023 9:40	#N PM6/3-21G OPT Geom=Connectivity	TRUE	0,0.446375220204E-01:1,-0.695858712413E-02:2,-0.290355263437E-01:3,-0.351111023053E-01:4,-0.366737886513E-01:5,-0.417996286184E-01:6,-0.482798723067E-01:7,-0.508127383052E-01:8,-0.547438876489E-01:9,-0.540970347955E-01:10,-0.571550640660E-01:11,-0.596050688303E-01:12,-0.651078060935E-01:13,-0.681402101914E-01:14,-0.715608054046E-01:15,-0.725128496582E-01:16,-0.735403932987E-01:17,-0.755209683865E…	C7H13N2O5(1+)	C1	VSTO-6G		0.033374355	0.012476555	0.010544415	2.5807	stdmemq (115658)	191	-0.117008027
9000	gAG cterm scratch	Geometry Optimization	gaussian	shiraba	GAG gAG	3/24/2023 9:41	#N PM6/3-21G OPT Geom=Connectivity	TRUE	0,0.593613184026E-02:1,-0.181721891388E-01:2,-0.321405404798E-01:3,-0.405427383897E-01:4,-0.466027253499E-01:5,-0.509871467426E-01:6,-0.548897469416E-01:7,-0.581439849888E-01:8,-0.615542116344E-01:9,-0.680398056825E-01:10,-0.398541984948E-01:11,-0.732822719659E-01:12,0.320481158994E-01:13,-0.712479040109E-01:14,-0.742173612321E-01:15,-0.753280201392E-01:16,-0.772712978070E-01:17,-0.788651145403E-…	C7H13N2O5(1+)	C1	VSTO-6G		0.03496191	0.014237256	0.011025101	6.2935	stdmemq (115659)	191.4	-0.102499506
9001	gAG o3 scratch	Geometry Optimization	gaussian	shiraba	GAG gAG	3/24/2023 9:42	#N B3LYP/6-311+G(2d,p) OPT Geom=Connectivity	TRUE	0,-760.234076376:1,-758.499526396:2,-759.938059318:3,-760.237824191:4,-760.242331866:5,-760.170748234:6,-760.248838182:7,-760.252288822:8,-760.255693520:9,-760.251452433:10,-760.256692288:11,-760.256582494:12,-760.256709558:13,-760.256980246:14,-760.255881990:15,-760.256708462:16,-760.257243942:17,-760.256849548:18,-760.257841422:19,-760.253186895:20,-760.258107073:21,-760.257880440:22,-760.25812…	C7H13N2O5(1+)	C1	6-311+G(2d,p)	-760.2599419	0.035490392	0.012103143	0.010271002	1.5014	stdmemq (115660)	35166.4
9002	gAG cterm scratch	Geometry Optimization	gaussian	shiraba	GAG gAG	3/24/2023 9:44	#N B3LYP/6-311+G(2d,p) OPT Geom=Connectivity	TRUE	0,-760.220699206:1,-760.232749830:2,-760.228069520:3,-760.237855019:4,-760.241961392:5,-760.240904575:6,-760.242395028:7,-760.243850513:8,-760.244284915:9,-760.244547600:10,-760.244605778:11,-760.244908121:12,-760.245138648:13,-760.245402371:14,-760.245547809:15,-760.245696758:16,-760.245769809:17,-760.245829047:18,-760.245822889:19,-760.245906496:20,-760.245834007:21,-760.245926612:22,-760.24590…	C7H13N2O5(1+)	C1	6-311+G(2d,p)	-760.2459401	0.039177423	0.013464115	0.010708171	6.8579	stdmemq (115661)	27644.9
9003	gAG Cterm	Molecular Orbitals	gaussian	shiraba	GAG gAG	3/24/2023 9:46	#N B3LYP/6-311++G(3df,3dp) SP GFINPUT POP=FULL Geom=Connectivity											stdmemq (115662)	0.1
9004	gAG Cterm	Molecular Orbitals	gaussian	shiraba	GAG gAG	3/24/2023 9:47	#N B3LYP/6-311++G(3df,3pd) SP GFINPUT POP=FULL Geom=Connectivity			C7H13N2O5(1+)	C1	6-311++G(3df,3pd)	-760.26983	0.043388463	0.011991009	0.010478409	5.9745	stdmemq (115663)	4512.1
9005	gAG o3 scratch	Molecular Orbitals	gaussian	shiraba	GAG gAG	3/24/2023 11:04	#N B3LYP/6-311++G(3df,3pd) SP GFINPUT POP=FULL Geom=Connectivity			C7H13N2O5(1+)	C1	6-311++G(3df,3pd)	-760.299603	0.035490389	0.012103143	0.010271002	1.4744	stdmemq (115664)	4110.9
9006	gAG cterm scratch	Molecular Orbitals	gaussian	shiraba	GAG gAG	3/24/2023 11:11	#N B3LYP/6-311++G(3df,3pd) SP GFINPUT POP=FULL Geom=Connectivity			C7H13N2O5(1+)	C1	6-311++G(3df,3pd)	-760.2854678	0.03917742	0.013464115	0.010708168	6.8736	stdmemq (115665)	5161.9
9007	gAG n2 scratch	Molecular Orbitals	gaussian	shiraba	GAG gAG	3/24/2023 11:13	#N B3LYP/6-311++G(3df,3pd) SP GFINPUT POP=FULL Geom=Connectivity			C7H13N2O5(1+)	C1	6-311++G(3df,3pd)	-760.2726578	0.043400952	0.01117304	0.009814406	4.3495	stdmemq (115666)	4680.4
9008	gAG n2 scratch	Molecular Orbitals	gaussian	shiraba	GAG gAG	3/24/2023 11:14	#N B3LYP/6-311++G(3df,3pd) SP GFINPUT POP=FULL Geom=Connectivity			C7H13N2O5(1+)	C1	6-311++G(3df,3pd)	-760.2625153	0.037993454	0.011410194	0.00954502	3.2676	stdmemq (115667)	4897.8
9009	gAG o2 scratch	Molecular Orbitals	gaussian	shiraba	GAG gAG	3/24/2023 11:17	#N B3LYP/6-311++G(3df,3pd) SP GFINPUT POP=FULL Geom=Connectivity			C7H13N2O5(1+)	C1	6-311++G(3df,3pd)	-760.2879775	0.041333985	0.011510593	0.009549386	3.0447	stdmemq (115668)	4316
9010	gAG o2 scratch	Molecular Orbitals	gaussian	shiraba	GAG gAG	3/24/2023 12:07	#N B3LYP/6-311++G(3df,3pd) SP GFINPUT POP=FULL Geom=Connectivity			C7H13N2O5(1+)	C1	6-311++G(3df,3pd)	-760.2803181	0.034226248	0.012249751	0.009473961	5.3029	stdmemq (115669)	4910.8
9011	gAG O1 scratch	Geometry Optimization	gaussian	shiraba	GAG gAG	3/24/2023 12:08	#N B3LYP/6-311+G(2d,p) OPT Geom=Connectivity	TRUE	0,-760.221349783:1,-760.241272086:2,-760.243073893:3,-760.244226630:4,-760.244410641:5,-760.244501540:6,-760.244686542:7,-760.244795652:8,-760.244896801:9,-760.244984575:10,-760.245075652:11,-760.245130274:12,-760.245194635:13,-760.245202860:14,-760.245207678:15,-760.245212219:16,-760.245216613:17,-760.245218285:18,-760.245222510:19,-760.245229132:20,-760.245234449:21,-760.245244468:22,-760.24526…	C7H13N2O5(1+)	C1	6-311+G(2d,p)	-760.2455472	0.060461668	0.007660176	0.007274142	11.2613	stdmemq (115670)	34391.6
9012	gAG n1 scratch	Molecular Orbitals	gaussian	shiraba	GAG gAG	3/24/2023 12:11	#N B3LYP/6-311++G(3df,3pd) SP GFINPUT POP=FULL Geom=Connectivity			C7H13N2O5(1+)	C1	6-311++G(3df,3pd)	-760.2715497	0.059402458	0.008120338	0.007960851	8.5461	stdmemq (115671)	4580
9013	gAG nterm scratch	Molecular Orbitals	gaussian	shiraba	GAG gAG	3/24/2023 12:14	#N B3LYP/6-311++G(3df,3pd) SP GFINPUT POP=FULL Geom=Connectivity			C7H13N2O5(1+)	C1	6-311++G(3df,3pd)	-760.2912195	0.070188527	0.007428256	0.007033362	10.6402	stdmemq (115672)	4467.6
9014	gAG o2 scratch to GAG	Geometry Optimization	gaussian	shiraba	GAG gAG	3/24/2023 12:16	#N B3LYP/6-311+G(2d,p) OPT Geom=Connectivity	TRUE	0,-740.378379121:1,-740.387726090:2,-740.389179434:3,-740.385573156:4,-740.388813853:5,-740.390393337:6,-740.389350727:7,-740.389816080:8,-740.390819054:9,-740.391195702:10,-740.391233552:11,-740.391490747:12,-740.391567346:13,-740.391613854:14,-740.391646452:15,-740.391668759:16,-740.391681891:17,-740.391690259:18,-740.391695980:19,-740.391698412:20,-740.391698704:21,-740.391699222:22,-740.39169…	C7H14N3O4(1+)	C1	6-311+G(2d,p)	-740.3916994	0.035881149	0.012057698	0.01020495	1.0377	stdmemq (115673)	20495.3
9015	gAG cterm scratch to GAG	Geometry Optimization	gaussian	shiraba	GAG gAG	3/24/2023 12:18	#N B3LYP/6-311+G(2d,p) OPT Geom=Connectivity	TRUE	0,-740.277968693:1,-740.351051948:2,-740.369744678:3,-740.369049362:4,-740.369932608:5,-740.377473129:6,-740.379227041:7,-740.379265411:8,-740.380808425:9,-740.381078751:10,-740.378839051:11,-740.380556608:12,-740.384238233:13,-740.382260141:14,-740.386870038:15,-740.381732211:16,-740.389329595:17,-740.390000162:18,-740.387634154:19,-740.390297257:20,-740.390893353:21,-740.391056515:22,-740.39116…	C7H14N3O4(1+)	C1	6-311+G(2d,p)	-740.3960542	0.054580206	0.008600563	0.008308698	8.5926	stdmemq (115674)	55393.7
9016	gAG N2 scratch to GAG	Geometry Optimization	gaussian	shiraba	GAG gAG	3/24/2023 12:20	#N B3LYP/6-311+G(2d,p) OPT Geom=Connectivity	TRUE	0,-740.342777039:1,-740.359228745:2,-740.337295104:3,-740.359287776:4,-740.364270956:5,-740.363254053:6,-740.364519479:7,-740.366107040:8,-740.366895691:9,-740.366971258:10,-740.367071115:11,-740.367118081:12,-740.367136428:13,-740.367150131:14,-740.367159414:15,-740.367167312:16,-740.367168448:17,-740.367170548:18,-740.367171635:19,-740.367171832:20,-740.367171910:21,-740.367171963:22,-740.36717…	C7H14N3O4(1+)	C1	6-311+G(2d,p)	-740.367172	0.043595036	0.011224819	0.00984367	5.0896	stdmemq (115675)	20228
9017	gAG N2 scratch to GAG	Geometry Optimization	gaussian	shiraba	GAG gAG	3/24/2023 12:22	#N B3LYP/6-311+G(2d,p) OPT Geom=Connectivity	TRUE	0,-740.347213704:1,-740.352962535:2,-740.321730768:3,-740.346622870:4,-740.353827804:5,-740.350921952:6,-740.354129497:7,-740.353982729:8,-740.354433645:9,-740.354836491:10,-740.354869493:11,-740.354925005:12,-740.355019066:13,-740.355188423:14,-740.281831745:15,-740.355534744:16,-740.355292920:17,-740.355996330:18,-740.357494539:19,-740.360791175:20,-740.365098839:21,-740.365971108:22,-740.36219…	C7H14N3O4(1+)	C1	6-311+G(2d,p)	-740.367172	0.043588188	0.011223981	0.009843006	5.0846	stdmemq (115676)	34756.4
9018	gAG nterm scratch to GAG	Geometry Optimization	gaussian	shiraba	GAG gAG	3/24/2023 12:37	#N B3LYP/6-311++G(3df,3pd) OPT Geom=Connectivity	TRUE	0,-740.391127712:1,-740.418417231:2,-740.422762947:3,-740.423265535:4,-740.423366828:5,-740.423507965:6,-740.423607297:7,-740.423985540:8,-740.369441855:9,-740.425697437:10,-740.426302986:11,-740.426426933:12,-740.419538548:13,-740.426742003:14,-740.427504911:15,-740.428301795:16,-740.428530486:17,-740.428657478:18,-740.428685384:19,-740.428693910:20,-740.428697336:21,-740.428699058:22,-740.42869…	C7H14N3O4(1+)	C1	6-311++G(3df,3pd)	-740.4287108	0.071160836	0.0074056	0.007020443	16.6084	stdmemq (115677)	155146.8
9019	gAG n1 scratch to GAG	Geometry Optimization	gaussian	shiraba	GAG gAG	3/24/2023 12:38	#N B3LYP/6-311+G(2d,p) OPT Geom=Connectivity	TRUE	0,-740.333706469:1,-740.356943516:2,-740.363290663:3,-740.366980664:4,-740.366212270:5,-740.367208891:6,-740.367610630:7,-740.367243680:8,-740.367658515:9,-740.367668799:10,-740.367675656:11,-740.367679565:12,-740.367680301:13,-740.367682424:14,-740.367682493:15,-740.367682552	C7H14N3O4(1+)	C1	6-311+G(2d,p)	-740.3676826	0.059732744	0.008093489	0.007928498	9.4449	stdmemq (115678)	14596.7
9020	gAG nterm scratch to GAG	Geometry Optimization	gaussian	shiraba	GAG gAG	3/24/2023 12:39	#N B3LYP/6-311+G(2d,p) OPT Geom=Connectivity	TRUE	0,-740.354313319:1,-740.380867021:2,-740.384889860:3,-740.385366375:4,-740.385467728:5,-740.385601332:6,-740.385715460:7,-740.386330409:8,-740.386380958:9,-740.381722152:10,-740.386716022:11,-740.387076954:12,-740.387727556:13,-740.388342945:14,-740.389392193:15,-740.390168474:16,-740.390302333:17,-740.390609685:18,-740.390704273:19,-740.390766090:20,-740.390783310:21,-740.390787552:22,-740.39078…	C7H14N3O4(1+)	C1	6-311+G(2d,p)	-740.3907935	0.070915436	0.007397164	0.007013035	16.6634	stdmemq (115679)	26079.5
9021	gAG O1 scratch to GAG	Geometry Optimization	gaussian	shiraba	GAG gAG	3/24/2023 12:43	#N B3LYP/6-311+G(2d,p) OPT Geom=Connectivity	TRUE	0,-740.374109604:1,-740.382121739:2,-740.383175984:3,-740.383828590:4,-740.384133150:5,-740.384373834:6,-740.384478123:7,-740.384450998:8,-740.384492676:9,-740.384529022:10,-740.384534068:11,-740.384536464:12,-740.384537827:13,-740.384539692:14,-740.384544144:15,-740.384559961:16,-740.384571651:17,-740.384561878:18,-740.384591931:19,-740.384553085:20,-740.384665131:21,-740.384541048:22,-740.38465…	C7H14N3O4(1+)	C1	6-311+G(2d,p)	-740.3848129	0.059945664	0.007675964	0.007303126	12.2823	stdmemq (115680)	29572.8
9022	gAG n1 scratch to GAG	Molecular Orbitals	gaussian	shiraba	GAG gAG	3/24/2023 13:13	#N B3LYP/6-311++G(3df,3pd) SP GFINPUT POP=FULL Geom=Connectivity			C7H14N3O4(1+)	C1	6-311++G(3df,3pd)	-740.404895	0.05973274	0.008093486	0.007928495	9.44	stdmemq (115681)	5219.9
9023	gAG N2 scratch to GAG	Molecular Orbitals	gaussian	shiraba	GAG gAG	3/24/2023 13:14	#N B3LYP/6-311++G(3df,3pd) SP GFINPUT POP=FULL Geom=Connectivity			C7H14N3O4(1+)	C1	6-311++G(3df,3pd)	-740.4045113	0.043595039	0.011224819	0.00984367	5.1239	stdmemq (115682)	5594
9024	gAG o2 scratch to GAG	Molecular Orbitals	gaussian	shiraba	GAG gAG	3/24/2023 13:15	#N B3LYP/6-311++G(3df,3pd) SP GFINPUT POP=FULL Geom=Connectivity			C7H14N3O4(1+)	C1	6-311++G(3df,3pd)	-740.4303123	0.035881153	0.012057698	0.01020495	1.0129	stdmemq (115683)	5533.9
9025	GAG nterm wrap	Geometry Optimization	gaussian	shiraba	GAG gAG	3/24/2023 13:22	#N B3LYP/6-311+G(2d,p) OPT Geom=Connectivity	TRUE	0,-739.830005462:1,-740.066273452:2,-740.291270536:3,-740.344158080:4,-740.365508017:5,-740.373706974:6,-740.378482582:7,-740.381604881:8,-740.382662805:9,-740.383516258:10,-740.384368014:11,-740.386090059:12,-740.387483026:13,-740.388363587:14,-740.389453499:15,-740.390085211:16,-740.390417867:17,-740.390488357:18,-740.390537366:19,-740.390574537:20,-740.390601190:21,-740.390617069:22,-740.39062…	C7H14N3O4(1+)	C1	6-311+G(2d,p)	-740.3907935	0.070884699	0.007397754	0.007013695	16.6637	stdmemq (115684)	36211.5
9026	GAG nterm wrap	Geometry Optimization	gaussian	shiraba	GAG gAG	3/24/2023 13:25	#N B3LYP/6-31G(d) OPT Geom=Connectivity	TRUE	0,-739.559460623:1,-739.802185287:2,-739.946090640:3,-739.904744786:4,-740.050850628:5,-740.099556555:6,-740.114011028:7,-740.122601512:8,-740.126847533:9,-740.130013192:10,-740.131222666:11,-740.131440924:12,-740.132523910:13,-740.133700809:14,-740.135815253:15,-740.136504425:16,-740.136875658:17,-740.137014658:18,-740.137063575:19,-740.137090280:20,-740.137107919:21,-740.137118826:22,-740.13713…	C7H14N3O4(1+)	C1	6-31G(d)	-740.137224	0.072691995	0.00736783	0.006950782	16.7142	stdmemq (115685)	6324.1
9027	gAG wrap	Geometry Optimization	gaussian	shiraba	GAG gAG	3/24/2023 13:28	#N B3LYP/6-311+G(2d,p) OPT Geom=Connectivity	TRUE	0,-759.701568768:1,-759.925724654:2,-760.118021989:3,-760.152157553:4,-760.168042636:5,-760.175904754:6,-760.180463982:7,-760.184801960:8,-760.190693386:9,-760.126553337:10,-760.200666867:11,-760.204100358:12,-760.209752720:13,-760.201893943:14,-760.209448544:15,-760.215410614:16,-760.213449354:17,-760.220905092:18,-760.226946956:19,-760.224155824:20,-760.233501587:21,-760.228782864:22,-760.24204…	C7H13N2O5(1+)	C1	6-311+G(2d,p)	-760.2517098	0.07178826	0.007412098	0.007004129	10.3287	stdmemq (115686)	38476.1
9069	gAG wrap	Geometry Optimization	gaussian	shiraba	GAG gAG	3/26/2023 12:10	#N B3LYP/6-311+G(2d,p) OPT Geom=Connectivity	TRUE	0,-759.020935748:1,-759.520391898:2,-759.617409295:3,-759.653305474:4,-759.803156224:5,-759.963904948:6,-760.078513099:7,-760.135356045:8,-760.167950462:9,-760.179383069:10,-760.184470917:11,-760.189666711:12,-760.194998935:13,-760.201875805:14,-760.207990674:15,-760.214591526:16,-760.215701059:17,-760.225179517:18,-760.218530936:19,-760.234224226:20,-760.232763002:21,-760.240094786:22,-760.24380…	C7H13N2O5(1+)	C1	6-311+G(2d,p)	-760.2517097	0.071806433	0.007411661	0.007003899	10.3291	stdmemq (115725)	49269.3
9070	GAG nterm wrap	Geometry Optimization	gaussian	shiraba	GAG gAG	3/26/2023 12:11	#N B3LYP/6-311+G(2d,p) OPT Geom=Connectivity	TRUE	0,-740.390313628:1,-740.390719074:2,-740.390685455:3,-740.390785343:4,-740.390788644:5,-740.390791097:6,-740.390791777:7,-740.390792187:8,-740.390792356:9,-740.390792493:10,-740.390792565:11,-740.390792619:12,-740.390792750:13,-740.390792924:14,-740.390793147:15,-740.390793305:16,-740.390793434:17,-740.390793494:18,-740.390793503:19,-740.390793524	C7H14N3O4(1+)	C1	6-311+G(2d,p)	-740.3907935	0.07092536	0.007396997	0.007012751	16.6661	stdmemq (115726)	14880.1
9071	GAG nterm wrap	Geometry Optimization	gaussian	shiraba	GAG gAG	3/26/2023 12:11	#N B3LYP/6-311+G(2d,p) OPT Geom=Connectivity			C7H14N3O4(1+)	C1	6-311+G(2d,p)	-740.3907935	0.070884678	0.007397754	0.007013695	16.6637	stdmemq (115727)	973.6
9072	gAG nterm scratch to GAG	Molecular Orbitals	gaussian	shiraba	GAG gAG	3/26/2023 12:19	#N B3LYP/6-311++G(3df,3pd) SP GFINPUT POP=FULL Geom=Connectivity			C7H14N3O4(1+)	C1	6-311++G(3df,3pd)	-740.4287108	0.071160833	0.007405603	0.007020443	16.6084	stdmemq (115728)	5054
9073	gAG O1 scratch to GAG	Molecular Orbitals	gaussian	shiraba	GAG gAG	3/26/2023 12:20	#N B3LYP/6-311++G(3df,3dp) SP GFINPUT POP=FULL Geom=Connectivity											stdmemq (115729)	0.1
9074	gAG O1 scratch to GAG	Molecular Orbitals	gaussian	shiraba	GAG gAG	3/26/2023 12:21	#N B3LYP/6-311++g(3df,3pd) SP GFINPUT POP=FULL Geom=Connectivity			C7H14N3O4(1+)	C1	6-311++G(3df,3pd)	-740.4233136	0.059945674	0.007675964	0.007303126	12.2562	stdmemq (115730)	4638.9
9075	gAG to GAG	Molecular Orbitals	gaussian	shiraba	GAG gAG	3/26/2023 12:26	#N B3LYP/6-311++g(3df,3pd) SP GFINPUT POP=FULL Geom=Connectivity			C7H14N3O4(1+)	C1	6-311++G(3df,3pd)	-740.43434	0.054580212	0.008600563	0.008308701	8.582	stdmemq (115731)	4785.2
9076	gAG cterm scratch to GAG	Geometry Optimization	gaussian	shiraba	GAG gAG	3/26/2023 12:29	#N B3LYP/6-311+G(2d,p) OPT Geom=Connectivity	TRUE	0,-740.350418875:1,-733.980044806:2,-740.308195987:3,-740.297188812:4,-740.289175940:5,-740.353110622:6,-740.359239956:7,-740.339434673:8,-740.364462892:9,-740.366682539:10,-740.361712393:11,-740.373026460:12,-740.374157627:13,-740.374271186:14,-740.376693287:15,-740.377754295:16,-740.377954075:17,-740.378112107:18,-740.379052277:19,-740.379352400:20,-740.380344609:21,-740.379633009:22,-740.38087…	C7H14N3O4(1+)	C1	6-311+G(2d,p)	-740.3815639	0.039206603	0.01342813	0.01070638	8.037	stdmemq (115732)	31387.4
9077	gAG to GAG O3	Geometry Optimization	gaussian	shiraba	GAG gAG	3/26/2023 12:31	#N B3LYP/6-311+G(2d,p) OPT Geom=Connectivity	TRUE	0,-740.378379121:1,-740.387726090:2,-740.389179434:3,-740.385573156:4,-740.388813853:5,-740.390393337:6,-740.389350727:7,-740.389816080:8,-740.390819054:9,-740.391195702:10,-740.391233552:11,-740.391490747:12,-740.391567346:13,-740.391613854:14,-740.391646452:15,-740.391668759:16,-740.391681891:17,-740.391690259:18,-740.391695980:19,-740.391698412:20,-740.391698704:21,-740.391699222:22,-740.39169…	C7H14N3O4(1+)	C1	6-311+G(2d,p)	-740.3916994	0.035881149	0.012057698	0.01020495	1.0377	stdmemq (115733)	18188.7
9078	GAGcterm	Bond Orders	gaussian	shiraba	GAG gAG	3/26/2023 12:43	#N B3LYP/STO-3G SP POP=NBORead Geom=Connectivity			C7H14N3O4(1+)	C1	STO-3G	-730.4527161	0.04510476	0.011221927	0.009961645	2.6418	stdmemq (115734)	43.2		1,C,0.05773:2,N,-0.31675:3,C,0.30404:4,O,-0.27926:5,C,-0.05124:6,H,0.08261:7,H,0.08525:8,N,-0.41296:9,H,0.19380:10,H,0.19331:11,H,0.24888:12,C,-0.19047:13,H,0.07953:14,H,0.08195:15,H,0.09203:16,C,0.35513:17,O,-0.21702:18,N,-0.25404:19,C,-0.06038:20,C,0.31552:21,O,-0.18413:22,O,-0.29912:23,H,0.30154:24,H,0.28772:25,H,0.11693:26,H,0.10176:27,H,0.26487:28,H,0.10279
9079	GAGO3	Bond Orders	gaussian	shiraba	GAG gAG	3/26/2023 12:46	#N B3LYP/3-21G SP POP=NBORead Geom=Connectivity			C7H14N3O4(1+)	C1	3-21G	-736.0313253	0.044783168	0.011763855	0.010320973	5.8743	stdmemq (115735)	63.1		1,C,-0.14116:2,C,-0.70077:3,H,0.25556:4,H,0.26920:5,H,0.26753:6,N,-0.65535:7,C,0.64862:8,C,-0.36428:9,N,-0.83922:10,H,0.37220:11,H,0.37980:12,H,0.27058:13,H,0.25641:14,O,-0.57490:15,H,0.42527:16,C,0.69371:17,N,-0.57687:18,C,-0.31239:19,C,0.74821:20,O,-0.64045:21,H,0.47980:22,O,-0.63965:23,H,0.47973:24,H,0.29633:25,H,0.29930:26,H,0.46713:27,O,-0.46191:28,H,0.29757
9080	GAG6N2	Bond Orders	gaussian	shiraba	GAG gAG	3/26/2023 12:48	#N B3LYP/3-21G SP POP=NBORead Geom=Connectivity			C7H14N3O4(1+)	C1	3-21G	-736.0291605	0.035442393	0.011623701	0.010184165	3.0213	stdmemq (115736)	64.5		1,C,-0.17595:2,C,-0.71573:3,H,0.25226:4,H,0.26428:5,H,0.27894:6,N,-0.64081:7,C,0.65973:8,C,-0.36127:9,N,-0.83881:10,H,0.38225:11,H,0.37495:12,H,0.25938:13,H,0.27706:14,O,-0.57951:15,H,0.43684:16,C,0.69516:17,N,-0.74789:18,C,-0.40409:19,C,0.74637:20,O,-0.59157:21,H,0.48793:22,O,-0.49101:23,H,0.29060:24,H,0.29364:25,H,0.46291:26,H,0.46234:27,O,-0.38700:28,H,0.30902
9081	GAGO2	Bond Orders	gaussian	shiraba	GAG gAG	3/26/2023 12:51	#N B3LYP/3-21G SP POP=NBORead Geom=Connectivity			C7H14N3O4(1+)	C1	3-21G	-736.0742621	0.039477854	0.012269105	0.010747489	7.1627	stdmemq (115737)	64.2		1,C,-0.15740:2,N,-0.63428:3,C,0.60106:4,O,-0.51008:5,C,-0.33986:6,N,-0.81995:7,H,0.46618:8,H,0.47102:9,H,0.26550:10,H,0.29007:11,H,0.40931:12,C,-0.69309:13,H,0.25035:14,H,0.26864:15,H,0.25159:16,C,0.67620:17,O,-0.61349:18,H,0.47444:19,N,-0.61836:20,C,-0.37804:21,C,0.72575:22,O,-0.63907:23,H,0.48089:24,O,-0.51975:25,H,0.28453:26,H,0.28396:27,H,0.42643:28,H,0.29745
9082	GAGN1	Bond Orders	gaussian	shiraba	GAG gAG	3/26/2023 12:53	#N B3LYP/3-21G SP POP=NBORead Geom=Connectivity			C7H14N3O4(1+)	C1	3-21G	-736.0197515	0.027986488	0.018598306	0.013625486	6.4862	stdmemq (115738)	67.7		1,C,-0.14547:2,N,-0.70521:3,C,0.66833:4,C,-0.39115:5,N,-0.83416:6,H,0.40024:7,H,0.38652:8,H,0.27849:9,H,0.29120:10,O,-0.38896:11,H,0.46340:12,H,0.46446:13,C,-0.73104:14,H,0.26909:15,H,0.27591:16,H,0.26665:17,C,0.63079:18,N,-0.62057:19,C,-0.40289:20,C,0.74346:21,O,-0.60946:22,H,0.47830:23,O,-0.53458:24,H,0.28959:25,H,0.28041:26,H,0.42830:27,O,-0.55304:28,H,0.30139
9083	GAGo1	Bond Orders	gaussian	shiraba	GAG gAG	3/26/2023 12:56	#N B3LYP/3-21G SP POP=NBORead Geom=Connectivity			C7H14N3O4(1+)	C1	3-21G	-736.0690179	0.0709982	0.007424446	0.007034863	11.9337	stdmemq (115739)	59.6		1,C,-0.15392:2,C,-0.69457:3,H,0.25814:4,H,0.26048:5,H,0.25668:6,N,-0.56319:7,C,0.68146:8,C,-0.36435:9,N,-0.88745:10,H,0.42238:11,H,0.42223:12,H,0.28783:13,H,0.28863:14,O,-0.57953:15,H,0.49858:16,H,0.44686:17,C,0.63873:18,N,-0.63188:19,C,-0.37759:20,C,0.72873:21,O,-0.66486:22,H,0.48707:23,O,-0.49146:24,H,0.28395:25,H,0.28466:26,H,0.43192:27,O,-0.55496:28,H,0.28541
9084	GAGnterm	Bond Orders	gaussian	shiraba	GAG gAG	3/26/2023 12:58	#N B3LYP/3-21G SP POP=NBORead Geom=Connectivity			C7H14N3O4(1+)	C1	3-21G	-736.0760734	0.070918922	0.007397164	0.007013005	16.5197	stdmemq (115740)	59.2		1,C,-0.14951:2,N,-0.61540:3,C,0.62606:4,O,-0.55272:5,C,-0.35794:6,N,-0.82520:7,H,0.47258:8,H,0.47263:9,H,0.45915:10,H,0.29049:11,H,0.29125:12,H,0.43164:13,C,-0.69127:14,H,0.24996:15,H,0.25718:16,H,0.25071:17,C,0.63993:18,O,-0.55945:19,N,-0.63746:20,C,-0.37689:21,C,0.72897:22,O,-0.66338:23,H,0.48454:24,O,-0.49615:25,H,0.28135:26,H,0.28229:27,H,0.42941:28,H,0.27721
9086	gAG sub in cterm+	Molecular Orbitals	gaussian	shiraba	GAG gAG	3/26/2023 13:10	#N B3LYP/6-311++g(3df,3pd) SP GFINPUT POP=FULL Geom=Connectivity			C7H13N2O5(1+)	C1	6-311++G(3df,3pd)	-760.2882541	0.045368006	0.011165064	0.009929526	3.2015	stdmemq (115742)	5544.6
9088	gAG to GAG O3	Molecular Orbitals	gaussian	shiraba	GAG gAG	3/26/2023 13:12	#N B3LYP/6-311++g(3df,3pd) SP GFINPUT POP=FULL Geom=Connectivity			C7H14N3O4(1+)	C1	6-311++G(3df,3pd)	-740.4303123	0.035881153	0.012057698	0.01020495	1.0129	stdmemq (115744)	5198.5
9089	gAG subin n2+	Molecular Orbitals	gaussian	shiraba	GAG gAG	3/26/2023 13:16	#N B3LYP/6-311++g(3df,3pd) SP GFINPUT POP=FULL Geom=Connectivity			C7H13N2O5(1+)	C1	6-311++G(3df,3pd)	-760.2586899	0.037181896	0.011294087	0.010096108	3.4911	stdmemq (115745)	4987.4
9090	gAG subin nterm+	Molecular Orbitals	gaussian	shiraba	GAG gAG	3/26/2023 13:18	#N B3LYP/6-311++g(3df,3pd) SP GFINPUT POP=FULL Geom=Connectivity			C7H13N2O5(1+)	C1	6-311++G(3df,3pd)	-760.2912215	0.071793287	0.007412104	0.007004192	10.3447	stdmemq (115746)	4439.7
9091	GAG to gAG N1	Geometry Optimization	gaussian	shiraba	GAG gAG	3/26/2023 13:22	#N B3LYP/6-311+G(2d,p) OPT Geom=Connectivity	TRUE	0,-760.204721209:1,-760.209659388:2,-760.210223975:3,-760.212948442:4,-760.213958509:5,-760.213591502:6,-760.214371867:7,-760.214350184:8,-760.214522358:9,-760.214568311:10,-760.214573257:11,-760.214571257:12,-760.214575015:13,-760.214578155:14,-760.214578235	C7H13N2O5(1+)	C1	6-311+G(2d,p)	-760.2145782	0.033534122	0.01467182	0.011861292	6.893	stdmemq (115747)	13423.6
9092	GAG to gAG o2	Geometry Optimization	gaussian	shiraba	GAG gAG	3/26/2023 13:25	#N B3LYP/6-311+G(2d,p) OPT Geom=Connectivity	TRUE	0,-759.716095075:1,-759.139378467:2,-759.717324876:3,-759.731671579:4,-759.735065772:5,-759.737880710:6,-759.740913399:7,-759.744897270:8,-759.747526964:9,-759.747801588:10,-759.748336733:11,-759.748041021:12,-759.749649352:13,-759.750510392:14,-759.751389029:15,-759.751653964:16,-759.752024920:17,-759.752331777:18,-759.752280254:19,-759.752395991:20,-759.752518787:21,-759.752556499:22,-759.75259…	C7H13N2O5(2+,2)	C1	6-311+G(2d,p)		0.049254708	0.009414113	0.008988418	2.5525	stdmemq (115748)	183173			-759.8020254
9093	GAG to gAG o3	Geometry Optimization	gaussian	shiraba	GAG gAG	3/26/2023 13:27	#N B3LYP/6-311+G(2d,p) OPT Geom=Connectivity	TRUE	0,-760.223562965:1,-760.228635919:2,-760.217825373:3,-760.222420464:4,-760.228865059:5,-760.225135851:6,-760.228883506:7,-760.229309003:8,-760.229331489:9,-760.229410628:10,-760.229413964:11,-760.229419558:12,-760.229421985:13,-760.229422800:14,-760.229423374:15,-760.229423579:16,-760.229423691:17,-760.229423765:18,-760.229423817	C7H13N2O5(1+)	C1	6-311+G(2d,p)	-760.2294238	0.043388453	0.011991009	0.010478409	6.0729	stdmemq (115749)	15027.7
9094	gAG cterm scratch to GAG	Molecular Orbitals	gaussian	shiraba	GAG gAG	3/26/2023 13:42	#N B3LYP/6-311++g(3df,3pd) SP GFINPUT POP=FULL Geom=Connectivity			C7H14N3O4(1+)	C1	6-311++G(3df,3pd)	-740.4200195	0.039206593	0.01342813	0.01070638	8.0327	stdmemq (115750)	4928.8
9095	GAG to gAG N1	Molecular Orbitals	gaussian	shiraba	GAG gAG	3/26/2023 14:17	#N B3LYP/6-311++g(3df,3pd) SP GFINPUT POP=FULL Geom=Connectivity			C7H13N2O5(1+)	C1	6-311++G(3df,3pd)	-760.2538838	0.033534126	0.01467182	0.011861292	6.7922	stdmemq (115751)	5563.7
9096	GAG to gAG o3	Molecular Orbitals	gaussian	shiraba	GAG gAG	3/26/2023 14:18	#N B3LYP/6-311++g(3df,3pd) SP GFINPUT POP=FULL Geom=Connectivity			C7H13N2O5(1+)	C1	6-311++G(3df,3pd)	-760.26983	0.043388463	0.011991009	0.010478409	5.9745	stdmemq (115752)	4640.7
9097	gAG O1 scratch	Molecular Orbitals	gaussian	shiraba	GAG gAG	3/26/2023 14:47	#N B3LYP/6-311++g(3df,3pd) SP GFINPUT POP=FULL Geom=Connectivity			C7H13N2O5(1+)	C1	6-311++G(3df,3pd)	-760.2852567	0.060461671	0.007660176	0.007274142	11.2404	stdmemq (115753)	4726.3
9098	GAG9081 to gAG	Geometry Optimization	gaussian	shiraba	GAG gAG	3/26/2023 16:23	#N B3LYP/6-311+G(2d,p) OPT Geom=Connectivity	TRUE	0,-760.215764187:1,-756.375806853:2,-760.111835592:3,-760.221990044:4,-760.222696453:5,-760.223811603:6,-760.224010917:7,-760.225466025:8,-760.227203243:9,-760.228580782:10,-760.230943444:11,-760.233396746:12,-760.234875841:13,-760.237069923:14,-760.239151581:15,-760.239953564:16,-760.238456457:17,-760.241745472:18,-760.242362950:19,-760.242274235:20,-760.243210955:21,-760.243444774:22,-760.24355…	C7H13N2O5(1+)	C1	6-311+G(2d,p)	-760.2437984	0.041763692	0.011839094	0.011070252	1.2377	stdmemq (115754)	35374.3
9099	GAGo1 redo	Geometry Optimization	gaussian	shiraba	GAG gAG	3/26/2023 16:26	#N B3LYP/6-311+G(2d,p) OPT Geom=Connectivity	TRUE	0,-740.364939718:1,-740.392967029:2,-740.397009788:3,-740.397416880:4,-740.398126401:5,-740.398140778:6,-740.398139781:7,-740.398143874:8,-740.398148337:9,-740.398148925:10,-740.398149954:11,-740.398150283:12,-740.398150444:13,-740.398150561:14,-740.398150584:15,-740.398150601	C7H14N3O4(1+)	C1	6-311+G(2d,p)	-740.3981506	0.071963145	0.00741987	0.007031831	9.7332	stdmemq (115755)	11381.3
9100	GAGo1 redo	Molecular Orbitals	gaussian	shiraba	GAG gAG	3/26/2023 19:12	#N B3LYP/6-311++G(3df,3pd) SP GFINPUT POP=FULL Geom=Connectivity			C7H14N3O4(1+)	C1	6-311++G(3df,3pd)	-740.4365798	0.071963145	0.00741987	0.007031831	9.7103	stdmemq (115756)	5258.5
9101	GAG9081 to gAG	Molecular Orbitals	gaussian	shiraba	GAG gAG	3/26/2023 19:15	#N B3LYP/6-311++g(3df,3pd) SP GFINPUT POP=FULL Geom=Connectivity			C7H13N2O5(1+)	C1	6-311++G(3df,3pd)	-760.2833777	0.041763692	0.011839094	0.011070255	1.2266	stdmemq (115757)	4648.3
9102	GAG nterm	Geometry Optimization	gaussian	shiraba	GAG gAG	3/26/2023 19:33	#N B3LYP/6-311+G(2d,p) OPT Geom=Connectivity	TRUE	0,-740.382493576:1,-740.383970984:2,-740.391070997:3,-740.394685577:4,-740.395242287:5,-740.393077488:6,-740.396164185:7,-740.396668028:8,-740.396898383:9,-740.396972800:10,-740.397006671:11,-740.397001723:12,-740.396996695:13,-740.397011906:14,-740.397014927:15,-740.397015117:16,-740.397015155:17,-740.397015172	C7H14N3O4(1+)	C1	6-311+G(2d,p)	-740.3970152	0.071892246	0.00738709	0.007005943	14.8129	stdmemq (115758)	15044.1
9103	gAG nterm	Geometry Optimization	gaussian	shiraba	GAG gAG	3/26/2023 19:36	#N B3LYP/6-311+G(2d,p) OPT Geom=Connectivity	TRUE	0,-760.215745933:1,-760.200082159:2,-760.236024648:3,-760.239291365:4,-760.239597121:5,-760.243871309:6,-760.247208018:7,-760.254169296:8,-760.252049791:9,-760.256883846:10,-760.258011262:11,-760.258108866:12,-760.258176043:13,-760.258237712:14,-760.258283890:15,-760.258297408:16,-760.258327328:17,-760.258357347:18,-760.258388439:19,-760.258435260:20,-760.258473989:21,-760.258478477:22,-760.25847…	C7H13N2O5(1+)	C1	6-311+G(2d,p)	-760.2584817	0.072791384	0.007408752	0.007002351	8.1936	stdmemq (115759)	21267.4
9104	gAGo2MP	Molecular Orbitals	gaussian	shiraba	GAG gAG	3/26/2023 19:48	#N B3LYP/6-311++G(3df,3pd) SP GFINPUT POP=FULL Geom=Connectivity			C7H13N2O5(1+)	C1	6-311++G(3df,3pd)	-760.2870435	0.055029867	0.010593839	0.009850535	1.3793	stdmemq (115760)	5563.5
9105	gAGo2MP	Geometry Optimization	gaussian	shiraba	GAG gAG	3/26/2023 19:49	#N B3LYP/6-311+G(2d,p) OPT Geom=Connectivity	TRUE	0,-760.247966642:1,-760.250222281:2,-760.250577957:3,-760.250369247:4,-760.250717462:5,-760.250745915:6,-760.250768090:7,-760.250776493:8,-760.250782619:9,-760.250785222:10,-760.250787327:11,-760.250789177:12,-760.250790244:13,-760.250790489:14,-760.250790557:15,-760.250790601:16,-760.250790625	C7H13N2O5(1+)	C1	6-311+G(2d,p)	-760.2507906	0.055728467	0.010076775	0.009338494	1.5088	stdmemq (115761)	14471.8
9106	gAGnh3MP	Molecular Energy	gaussian	shiraba	GAG gAG	3/26/2023 19:50	#N B3LYP/6-311++G(3df,3pd) SP Geom=Connectivity			C7H13N2O5(1+)	C1	6-311++G(3df,3pd)	-760.2875649	0.066524232	0.008527553	0.008230807	10.5318	stdmemq (115762)	4964.9
9107	gAGnh3MP	Geometry Optimization	gaussian	shiraba	GAG gAG	3/26/2023 19:51	#N B3LYP/6-311+G(2d,p) OPT Geom=Connectivity	TRUE	0,-760.248598452:1,-760.250695959:2,-760.250713030:3,-760.250980772:4,-760.251123951:5,-760.251194536:6,-760.251221688:7,-760.251235363:8,-760.251262309:9,-760.251277411:10,-760.251288161:11,-760.251305360:12,-760.251314396:13,-760.251314863:14,-760.251315056:15,-760.251315419:16,-760.251315607:17,-760.251315719:18,-760.251315777	C7H13N2O5(1+)	C1	6-311+G(2d,p)	-760.2513158	0.071173045	0.007932314	0.007554119	10.5986	stdmemq (115763)	14636.9
9108	gAGh2oMP	Molecular Orbitals	gaussian	shiraba	GAG gAG	3/26/2023 19:52	#N B3LYP/6-311++G(3df,3pd) SP GFINPUT POP=FULL Geom=Connectivity			C7H13N2O5(1+)	C1	6-311++G(3df,3pd)	-760.2857999	0.045390898	0.011248472	0.010083302	3.4036	stdmemq (115764)	5671.8
9109	gAGh2oMP	Geometry Optimization	gaussian	shiraba	GAG gAG	3/26/2023 19:52	#N B3LYP/6-311+G(2d,p) OPT Geom=Connectivity	TRUE	0,-760.246714349:1,-759.324010076:2,-760.167230444:3,-760.246667749:4,-760.246817963:5,-760.243689051:6,-760.247807537:7,-760.240785587:8,-760.248143782:9,-760.245579656:10,-760.247808732:11,-760.248236313:12,-760.247364318:13,-760.247507143:14,-760.248426359:15,-760.248447533:16,-760.248320850:17,-760.248633541:18,-760.248691647:19,-760.248715455:20,-760.248719947:21,-760.248722063:22,-760.24872…	C7H13N2O5(1+)	C1	6-311+G(2d,p)	-760.2487252	0.045401382	0.011162082	0.009926124	3.187	stdmemq (115765)	22604.6
9110	gAGn2MP	Molecular Orbitals	gaussian	shiraba	GAG gAG	3/26/2023 19:54	#N MP2/6-311++G(3df,3pd) SP GFINPUT POP=FULL Geom=Connectivity			C7H13N2O5(1+)	C1	6-311++G(3df,3pd)		0.042971348	0.011388699	0.01028731		stdmemq (115766)	0				-755.9261787
9111	gAGn2MP	Geometry Optimization	gaussian	shiraba	GAG gAG	3/26/2023 19:54	#N MP2/6-311+G(2d,p) OPT Geom=Connectivity	TRUE	0,-755.881049238:1,-755.835227538	C7H13N2O5(1+)	C1	6-311+G(2d,p)		0.038241846	0.013108382	0.011244362	1.7183	stdmemq (115767)	0				-755.8352275	-758.3213021
9112	GAG to gAG o2	Geometry Optimization	gaussian	shiraba	GAG gAG	3/26/2023 20:00	#N B3LYP/6-311+G(2d,p) OPT Geom=Connectivity	TRUE	0,-760.204628084:1,-760.226638667:2,-760.230026447:3,-760.238055064:4,-760.243979520:5,-760.247086247:6,-760.248335730:7,-760.249746123:8,-760.251530863:9,-760.252378167:10,-760.254516394:11,-760.255156098:12,-760.255679651:13,-760.255941252:14,-760.256114157:15,-760.256139031:16,-760.256141186:17,-760.256141719:18,-760.256141852:19,-760.256141892:20,-760.256141930:21,-760.256141960:22,-760.25614…	C7H13N2O5(1+)	C1	6-311+G(2d,p)	-760.2561425	0.070919613	0.008041413	0.007701992	8.0884	stdmemq (115768)	24364
9113	gAGn2MP	Molecular Orbitals	gaussian	shiraba	GAG gAG	3/26/2023 20:12	#N B3LYP/6-311++G(3df,3pd) SP GFINPUT POP=FULL Geom=Connectivity			C7H13N2O5(1+)	C1	6-311++G(3df,3pd)	-760.255313	0.042971348	0.011388699	0.01028731	1.0851	stdmemq (115769)	5577.5
9114	gAGn2MP	Geometry Optimization	gaussian	shiraba	GAG gAG	3/26/2023 20:13	#N B3LYP/6-311+G(2d,p) OPT Geom=Connectivity	TRUE	0,-760.216454188:1,-760.202375433:2,-760.217857189:3,-760.218184738:4,-760.219570077:5,-760.218709634:6,-760.219940864:7,-760.220255956:8,-760.220341696:9,-760.220667183:10,-760.220807274:11,-760.220871269:12,-760.220884667:13,-760.220890812:14,-760.220892093:15,-760.220892301:16,-760.220892421	C7H13N2O5(1+)	C1	6-311+G(2d,p)	-760.2208924	0.034760838	0.01179587	0.010262099	2.3952	stdmemq (115770)	15631.1
9115	gAGo2MP	Molecular Orbitals	gaussian	shiraba	GAG gAG	3/26/2023 20:28	#N B3LYP/6-311++G(3df,3pd) SP GFINPUT POP=FULL Geom=Connectivity			C7H13N2O5(1+)	C1	6-311++G(3df,3pd)	-760.2903473	0.055728473	0.010076778	0.009338494	1.4949	stdmemq (115771)	5077.8
9116	gAGnh3MP	Molecular Orbitals	gaussian	shiraba	GAG gAG	3/26/2023 20:29	#N B3LYP/6-311++G(3df,3pd) SP GFINPUT POP=FULL Geom=Connectivity			C7H13N2O5(1+)	C1	6-311++G(3df,3pd)	-760.2907548	0.071173041	0.007932314	0.007554119	10.6153	stdmemq (115772)	4503.4
9117	GAG	Geometry Optimization	gaussian	shiraba	GAG gAG	3/26/2023 20:39	#N B3LYP/6-311++G(3df,3pd) OPT Geom=Connectivity	TRUE	0,-740.158095843:1,-740.254639242:2,-740.308104925:3,-740.355824687:4,-740.372189424:5,-740.374674337:6,-740.373239320:7,-740.376058078:8,-740.376743909:9,-740.377278174:10,-740.378233720:11,-740.379177390:12,-740.382189692:13,-740.383889055:14,-740.387743486:15,-740.393419429:16,-740.396037957:17,-740.386155148:18,-740.396540194:19,-740.398017196:20,-740.398935517:21,-740.399759231:22,-740.40000…	C7H14N3O4(1+)	C1	6-311++G(3df,3pd)	-740.4130965	0.039803296	0.011127695	0.009605138	2.2188	stdmemq (115773)	328481.5
9118	GAG	Geometry Optimization	gaussian	shiraba	GAG gAG	3/26/2023 20:42	#N PM7/3-21G OPT Geom=Connectivity	TRUE	0,0.224160859493:1,0.107430219191:2,0.177967906761E-01:3,-0.102038720960E-01:4,-0.154967431725E-01:5,-0.177833113435E-01:6,-0.186299663700E-01:7,-0.193660405077E-01:8,-0.208811477526E-01:9,-0.220832815143E-01:10,-0.242083835590E-01:11,-0.268271358849E-01:12,-0.318865724477E-01:13,-0.423478998266E-01:14,-0.347409989743E-01:15,-0.372674844740E-01:16,-0.437789421277E-01:17,-0.443310879717E-01:18,-0.…	C7H14N3O4(1+)	C1	VSTO-6G		0.035334555	0.011378739	0.009525373	2.8259	stdmemq (115774)	393.4						-0.052513383
9119	GAG	Geometry Optimization	gaussian	shiraba	GAG gAG	3/26/2023 20:44	#N B3LYP/6-311+G(2d,p) OPT Geom=Connectivity	TRUE	0,-740.348178251:1,-740.358449158:2,-740.333388419:3,-740.351831233:4,-740.359063335:5,-740.360581129:6,-740.362144411:7,-740.359708793:8,-740.362083375:9,-740.362889988:10,-740.363286446:11,-740.363466791:12,-740.363981508:13,-740.364063084:14,-740.364007300:15,-740.364107200:16,-740.364132074:17,-740.364169812:18,-740.364176589:19,-740.364188060:20,-740.364191697:21,-740.364193584:22,-740.36419…	C7H14N3O4(1+)	C1	6-311+G(2d,p)	-740.364194	0.031205098	0.012073879	0.009563906	1.5163	stdmemq (115775)	22928.6
9120	GAG	Geometry Optimization	gaussian	shiraba	GAG gAG	3/26/2023 20:47	#N PM7/3-21G OPT Geom=Connectivity	TRUE	0,0.306507021749E-01:1,-0.975726518038E-02:2,-0.409906392692E-01:3,-0.533246507805E-01:4,-0.603680052797E-01:5,-0.573879422312E-01:6,-0.592730435171E-01:7,-0.618516062644E-01:8,-0.632651109144E-01:9,-0.574885335805E-01:10,-0.658179865280E-01:11,-0.626441428576E-01:12,-0.708579652213E-01:13,-0.730573462067E-01:14,-0.818765768032E-01:15,-0.757678884510E-01:16,-0.793149927703E-01:17,-0.839213020263E…	C7H14N3O4(1+)	C1	VSTO-6G		0.027668321	0.020841728	0.013501047	10.2998	stdmemq (115776)	151.7						-0.08959744
9121	C7H14O4N3(+1)	Geometry Optimization	gaussian	shiraba	GAG gAG	3/26/2023 20:54	#N PM7/3-21G OPT Geom=Connectivity	TRUE	0,0.371853926513:1,0.212748929789:2,0.700146704368E-01:3,0.585613477107E-01:4,-0.594315406192E-02:5,-0.270351472471E-01:6,-0.330035501560E-01:7,-0.232827108475E-01:8,-0.225883676934E-01:9,-0.245838132602E-01:10,-0.336804962145E-01:11,-0.344274535931E-01:12,-0.357288421174E-01:13,-0.362806815423E-01:14,-0.362065375671E-01:15,-0.348376605313E-01:16,-0.341041761058E-01:17,-0.364031910174E-01:18,-0.6…	C7H14N3O4(1+)	C1	VSTO-6G		0.026777912	0.015876887	0.010845026	4.3345	stdmemq (115777)	253.6						-0.053537553
9122	gAGn2MP	Molecular Orbitals	gaussian	shiraba	GAG gAG	3/26/2023 20:55	#N B3LYP/6-311++G(3df,3pd) SP GFINPUT POP=FULL Geom=Connectivity			C7H13N2O5(1+)	C1	6-311++G(3df,3pd)	-760.2601228	0.034760838	0.01179587	0.010262099	2.3577	stdmemq (115778)	5020.2
9123	GAG ct+	Geometry Optimization	gaussian	shiraba	GAG gAG	3/26/2023 20:57	#N B3LYP/6-311+G(2d,p) OPT Geom=Connectivity	TRUE	0,-740.332288858:1,-740.337545154:2,-740.344598306:3,-740.352216154:4,-740.355620238:5,-740.357807949:6,-740.356559821:7,-740.355856152:8,-740.355724473:9,-740.359496861:10,-740.360929765:11,-740.361348310:12,-740.361866165:13,-740.362053704:14,-740.362121719:15,-740.362209390:16,-740.362211529:17,-740.362236135:18,-740.362240766:19,-740.362242649:20,-740.362243729:21,-740.362244279:22,-740.36224…	C7H14N3O4(1+)	C1	6-311+G(2d,p)	-740.3622447	0.027217813	0.013671972	0.009928325	1.6532	stdmemq (115779)	23274.5
9124	GAG	Geometry Optimization	gaussian	shiraba	GAG gAG	3/26/2023 20:58	#N B3LYP/6-311+G(2d,p) OPT Geom=Connectivity	TRUE	0,-740.368229356:1,-740.373456941:2,-740.382181638:3,-740.380733290:4,-740.391931413:5,-740.397068758:6,-740.396616001:7,-740.396382483:8,-740.394319482:9,-740.397399874:10,-740.398685631:11,-740.399390831:12,-740.399805078:13,-740.399885387:14,-740.399972909:15,-740.399989908:16,-740.400016926:17,-740.400019418:18,-740.400021207:19,-740.400022383:20,-740.400023873:21,-740.400024719:22,-740.40002…	C7H14N3O4(1+)	C1	6-311+G(2d,p)	-740.4000262	0.025480097	0.020427662	0.012994503	9.6385	stdmemq (115780)	25269.5
9125	GAG nterm	Molecular Orbitals	gaussian	shiraba	GAG gAG	3/26/2023 21:11	#N B3LYP/6-311++G(3df,3pd) SP GFINPUT POP=FULL Geom=Connectivity			C7H14N3O4(1+)	C1	6-311++G(3df,3pd)	-740.4349376	0.071892256	0.00738709	0.007005943	14.7591	stdmemq (115781)	5302.5
9126	GAG nterm	Geometry Optimization	gaussian	shiraba	GAG gAG	3/26/2023 21:12	#N B3LYP/6-311+G(2d,p) OPT Geom=Connectivity	TRUE	0,-740.347876686:1,-740.377500201:2,-740.385928930:3,-740.389690563:4,-740.389955340:5,-740.390463286:6,-740.390555656:7,-740.390363845:8,-740.390669359:9,-740.390750586:10,-740.390759719:11,-740.390774405:12,-740.390779258:13,-740.390782220:14,-740.390783806:15,-740.390784659:16,-740.390785381:17,-740.390786078:18,-740.390787024:19,-740.390787063:20,-740.390789785:21,-740.390791908:22,-740.39079…	C7H14N3O4(1+)	C1	6-311+G(2d,p)	-740.3907935	0.070910386	0.007396991	0.007013152	16.6678	stdmemq (115782)	21039
9127	GAG nterm	Geometry Optimization	gaussian	shiraba	GAG gAG	3/26/2023 21:13	#N PM7/3-21G OPT Geom=Connectivity	TRUE	0,-0.331432983216E-03:1,-0.389702307011E-01:2,-0.475872938389E-01:3,-0.635965443973E-01:4,-0.648127559574E-01:5,-0.666445106880E-01:6,-0.668735735136E-01:7,-0.669255347414E-01:8,-0.670023956837E-01:9,-0.670244697164E-01:10,-0.670443062796E-01:11,-0.670550513004E-01:12,-0.670709855742E-01:13,-0.670822848250E-01:14,-0.670880491289E-01:15,-0.670917534461E-01:16,-0.670960107578E-01:17,-0.671014013958…	C7H14N3O4(1+)	C1	VSTO-6G		0.079215165	0.007447943	0.006996564	18.4545	stdmemq (115783)	94.6						-0.067182092
9128	GAG nterm	Geometry Optimization	gaussian	shiraba	GAG gAG	3/26/2023 21:14	#N B3LYP/6-311+G(2d,p) OPT Geom=Connectivity	TRUE	0,-740.376654060:1,-740.388826238:2,-740.390088942:3,-740.390431660:4,-740.390614516:5,-740.390611409:6,-740.390699519:7,-740.390672865:8,-740.390693748:9,-740.390713286:10,-740.390730817:11,-740.390736581:12,-740.390740770:13,-740.390746587:14,-740.390751082:15,-740.390753835:16,-740.390759899:17,-740.390764467:18,-740.390772143:19,-740.390786423:20,-740.390789940:21,-740.390792934:22,-740.39079…	C7H14N3O4(1+)	C1	6-311+G(2d,p)	-740.3907935	0.070911904	0.007397131	0.007013022	16.6662	stdmemq (115784)	21831.5
9129	C7H14O4N3(+2)	Geometry Optimization	gaussian	shiraba	GAG gAG	3/26/2023 21:15	#N PM7/3-21G OPT Geom=Connectivity	TRUE	0,0.430909182496E-01:1,0.205547694064E-01:2,0.390583484547E-01:3,0.994833381094E-02:4,0.704777920862E-02:5,0.513697058113E-02:6,0.248054356621E-02:7,0.209480769740E-03:8,-0.218093857495E-02:9,-0.397735997012E-02:10,-0.666632494620E-02:11,0.236565155351E-01:12,-0.353275644102E-03:13,-0.691772616858E-02:14,-0.767968237972E-02:15,-0.949906959465E-02:16,-0.192242375688E-01:17,0.348142142299E-01:18,0.…	C7H14N3O4(1+)	C1	VSTO-6G		0.043686806	0.012259171	0.010675305	5.3375	stdmemq (115785)	300.8						-0.053479996
9130	C7H14O4N3(+1)	Geometry Optimization	gaussian	shiraba	GAG gAG	3/26/2023 21:22	#N PM7/3-21G OPT Geom=Connectivity	TRUE	0,0.722523229825:1,0.433408755571:2,0.302829966664:3,0.203201807978:4,0.113555418063:5,0.300900179527E-01:6,0.444279071769E-02:7,-0.106871515457E-01:8,0.461742005841E-01:9,0.418793617780E-02:10,-0.163261357933E-01:11,-0.232553853082E-01:12,-0.249080198083E-01:13,-0.301117524647E-01:14,-0.402373929089E-01:15,-0.487515004995E-01:16,-0.561342578951E-01:17,-0.631491189071E-01:18,-0.672780302659E-01:1…	C7H14N3O4(1+)	C1	VSTO-6G		0.031275286	0.019417106	0.013990439	4.1711	stdmemq (115786)	159.3						-0.08702738
9131	GAG	Geometry Optimization	gaussian	shiraba	GAG gAG	3/26/2023 21:23	#N B3LYP/6-311+G(2d,p) OPT Geom=Connectivity	TRUE	0,-740.343694682:1,-740.334602264:2,-740.355102332:3,-740.350025689:4,-740.347771322:5,-740.341209005:6,-740.355208473:7,-740.356542641:8,-740.357623765:9,-740.358116151:10,-740.358193755:11,-740.358385966:12,-740.358373926:13,-740.358450714:14,-740.358484405:15,-740.358509358:16,-740.358521380:17,-740.358530036:18,-740.358533975:19,-740.358534797:20,-740.358535528:21,-740.358535650	C7H14N3O4(1+)	C1	6-311+G(2d,p)	-740.3585357	0.044806634	0.011760513	0.010318141	5.4953	stdmemq (115787)	19715
9132	GAG	Geometry Optimization	gaussian	shiraba	GAG gAG	3/26/2023 21:24	#N B3LYP/6-311+G(2d,p) OPT Geom=Connectivity	TRUE	0,-740.367412408:1,-740.372216604:2,-740.380696048:3,-740.377806546:4,-740.389760623:5,-740.391270186:6,-740.390615025:7,-740.393289875:8,-740.393905476:9,-740.394175552:10,-740.394217411:11,-740.394508168:12,-740.394520005:13,-740.394591427:14,-740.394607569:15,-740.394611742:16,-740.394614913:17,-740.394616467:18,-740.394617155:19,-740.394617337:20,-740.394617400	C7H14N3O4(1+)	C1	6-311+G(2d,p)	-740.3946174	0.031421304	0.017956386	0.013508178	4.2481	stdmemq (115788)	21064.1
9133	GAG	Geometry Optimization	gaussian	shiraba	GAG gAG	3/26/2023 21:26	#N B3LYP/6-311+G(2d,p) OPT Geom=Connectivity	TRUE	0,-740.304290541:1,-740.291405065:2,-740.322885974:3,-740.354700250:4,-740.337201548:5,-740.357245812:6,-740.364343405:7,-740.369940970:8,-740.359596811:9,-740.376563875:10,-740.381798137:11,-740.384349292:12,-740.386155659:13,-740.390832179:14,-740.387820888:15,-740.390406883:16,-740.392262325:17,-740.392834620:18,-740.393504789:19,-740.393841103:20,-740.394164832:21,-740.394421412:22,-740.39445…	C7H14N3O4(1+)	C1	6-311+G(2d,p)	-740.3946174	0.031420614	0.017956823	0.013508359	4.2499	stdmemq (115789)	32767.5
9134	GAG nterm	Molecular Orbitals	gaussian	shiraba	GAG gAG	3/27/2023 8:48	#N B3LYP/6-311++g(3df,3pd) SP GFINPUT POP=FULL Geom=Connectivity			C7H14N3O4(1+)	C1	6-311++G(3df,3pd)	-740.4286427	0.070910383	0.007396994	0.007013152	16.6279	stdmemq (115790)	5234.5
9135	GAG nterm	Molecular Orbitals	gaussian	shiraba	GAG gAG	3/27/2023 8:49	#N B3LYP/6-311++g(3df,3pd) SP GFINPUT POP=FULL Geom=Connectivity			C7H14N3O4(1+)	C1	6-311++G(3df,3pd)	-740.4137262	0.079215162	0.007447943	0.006996564	17.2111	stdmemq (115791)	5272.2
9136	C7H14O4N3(+2)	Molecular Orbitals	gaussian	shiraba	GAG gAG	3/27/2023 8:50	#N B3LYP/6-311++g(3df,3pd) SP GFINPUT POP=FULL Geom=Connectivity			C7H14N3O4(1+)	C1	6-311++G(3df,3pd)	-740.3827637	0.043686803	0.012259171	0.010675305	4.9566	stdmemq (115792)	6593.4
9137	C7H14O4N3(+1)	Molecular Orbitals	gaussian	shiraba	GAG gAG	3/27/2023 8:51	#N B3LYP/6-311++g(3df,3pd) SP GFINPUT POP=FULL Geom=Connectivity			C7H14N3O4(1+)	C1	6-311++G(3df,3pd)	-740.4048617	0.031275286	0.019417106	0.013990439	3.6251	stdmemq (115793)	6550.7
9138	GAG	Molecular Orbitals	gaussian	shiraba	GAG gAG	3/27/2023 8:52	#N B3LYP/6-311++g(3df,3pd) SP GFINPUT POP=FULL Geom=Connectivity			C7H14N3O4(1+)	C1	6-311++G(3df,3pd)	-740.3982143	0.044806638	0.011760513	0.010318141	5.3872	stdmemq (115794)	5644.6
9139	GAG	Molecular Orbitals	gaussian	shiraba	GAG gAG	3/27/2023 8:52	#N B3LYP/6-311++g(3df,3pd) SP GFINPUT POP=FULL Geom=Connectivity			C7H14N3O4(1+)	C1	6-311++G(3df,3pd)	-740.4326758	0.03142061	0.017956819	0.013508359	4.1972	stdmemq (115795)	6147.9
9140	GAG	Molecular Orbitals	gaussian	shiraba	GAG gAG	3/27/2023 8:53	#N B3LYP/6-311++g(3df,3pd) SP GFINPUT POP=FULL Geom=Connectivity			C7H14N3O4(1+)	C1	6-311++G(3df,3pd)	-740.4326774	0.031421307	0.017956382	0.013508178	4.1955	stdmemq (115796)	6168.6
9141	C7H14O4N3(+2)	Geometry Optimization	gaussian	shiraba	GAG gAG	3/27/2023 9:16	#N B3LYP/6-311+G(2d,p) OPT Geom=Connectivity	TRUE	0,-740.343694682:1,-740.334602264:2,-740.355102332:3,-740.350025689:4,-740.347771322:5,-740.341209005:6,-740.355208473:7,-740.356542641:8,-740.357623765:9,-740.358116151:10,-740.358193755:11,-740.358385966:12,-740.358373926:13,-740.358450714:14,-740.358484405:15,-740.358509358:16,-740.358521380:17,-740.358530036:18,-740.358533975:19,-740.358534797:20,-740.358535528:21,-740.358535650	C7H14N3O4(1+)	C1	6-311+G(2d,p)	-740.3585357	0.044806634	0.011760513	0.010318141	5.4953	stdmemq (115797)	20857.3
9142	C7H14O4N3(+1)	Geometry Optimization	gaussian	shiraba	GAG gAG	3/27/2023 9:16	#N B3LYP/6-311+G(2d,p) OPT Geom=Connectivity	TRUE	0,-740.367412463:1,-740.372216647:2,-740.380696106:3,-740.377806560:4,-740.389760649:5,-740.391270193:6,-740.390615031:7,-740.393289886:8,-740.393905483:9,-740.394175554:10,-740.394217413:11,-740.394508169:12,-740.394520007:13,-740.394591427:14,-740.394607569:15,-740.394611751:16,-740.394614912:17,-740.394616467:18,-740.394617155:19,-740.394617337:20,-740.394617400	C7H14N3O4(1+)	C1	6-311+G(2d,p)	-740.3946174	0.031421304	0.017956386	0.013508178	4.2481	stdmemq (115798)	22125.4
9144	C7H14O4N3(+2)	Molecular Orbitals	gaussian	shiraba	GAG gAG	3/27/2023 10:07	#N B3LYP/6-311++G(3df,3pd) SP GFINPUT POP=FULL Geom=Connectivity			C7H14N3O4(1+)	C1	6-311++G(3df,3pd)	-740.3982143	0.044806638	0.011760513	0.010318141	5.3872	stdmemq (115800)	5608.3
9145	C7H14O4N3(+1)	Molecular Orbitals	gaussian	shiraba	GAG gAG	3/27/2023 10:07	#N B3LYP/6-311++G(3df,3pd) SP GFINPUT POP=FULL Geom=Connectivity			C7H14N3O4(1+)	C1	6-311++G(3df,3pd)	-740.4326773	0.031421304	0.017956386	0.013508178	4.1955	stdmemq (115801)	6471.8
9146	C7H14O4N3(+1)	Geometry Optimization	gaussian	shiraba	GAG gAG	3/27/2023 10:08	#N B3LYP/6-311+G(2d,p) OPT Geom=Connectivity	TRUE	0,-740.350162455:1,-740.380308526:2,-740.381704804:3,-740.342638449:4,-740.370340042:5,-740.384356188:6,-740.377009077:7,-740.385317479:8,-740.385780347:9,-740.386242079:10,-740.386396145:11,-740.386370755:12,-740.386560195:13,-740.386647609:14,-740.386689767:15,-740.386712899:16,-740.386719568:17,-740.386721139:18,-740.386721634:19,-740.386721676	C7H14N3O4(1+)	C1	6-311+G(2d,p)	-740.3867217	0.031061685	0.018427318	0.013739475	3.3682	stdmemq (115802)	19446.4
9147	C7H14O4N3(+1)	Molecular Orbitals	gaussian	shiraba	GAG gAG	3/27/2023 10:56	#N B3LYP/6-311++G(3df,3pd) SP GFINPUT POP=FULL Geom=Connectivity			C7H14N3O4(1+)	C1	6-311++G(3df,3pd)	-740.4253133	0.031061685	0.018427321	0.013739475	3.3475	stdmemq (115803)	5279.1
