# Supplementary material for: Depsipeptide Analogues of Gly-Ala-Gly: Proton Localization and Effects on Collision-Induced Dissociation
Source: J Am Soc Mass Spectrom. 2025 Dec 22;37(1):329–35. doi: 10.1021/jasms.5c00371 (PMC12784392; doi:10.1021/jasms.5c00371)
Supplement: Supplementary file 4 [file js5c00371_si_004.csv]

Job Number	Job Name	Job Date	Stoichiometry	RB3LYP Energy (Hartree)	Dipole Moment (Debye)
9219	gAG9075 additional	4/4/2023 16:33	C7H13N2O5(1+)	-760.3080091	4.4991
9217	gAG additional cycle	4/4/2023 16:31	C7H13N2O5(1+)	-760.307262	2.4092
9216	gAG9075	4/4/2023 15:59	C7H13N2O5(1+)	-760.3007642	7.4643
9218	gAG additional cycle cooh flip	4/4/2023 16:32	C7H13N2O5(1+)	-760.2996261	5.7003
9220	gAG9088 additional	4/4/2023 16:34	C7H13N2O5(1+)	-760.2996017	1.4728
9215	gAG additional	4/4/2023 15:59	C7H13N2O5(1+)	-760.298074	8.1915
9209	gAG additional dd	4/4/2023 15:18	C7H13N2O5(1+)	-760.2923391	3.696
9221	gAG9088 additionalup	4/4/2023 16:35	C7H13N2O5(1+)	-760.2879221	2.7489
