# Supplementary material for: Depsipeptide Analogues of Gly-Ala-Gly: Proton Localization and Effects on Collision-Induced Dissociation
Source: J Am Soc Mass Spectrom. 2025 Dec 22;37(1):329–35. doi: 10.1021/jasms.5c00371 (PMC12784392; doi:10.1021/jasms.5c00371)
Supplement: Supplementary file 5 [file js5c00371_si_005.csv]

Job Number	Job Name	Job Description	Job Engine	Job User	Folder	Job Date	Route	Stoichiometry	Symmetry	Basis	RB3LYP Energy (Hartree)	Rotation A (cm-1)	Rotation B (cm-1)	Rotation C (cm-1)	Dipole Moment (Debye)	Server	CPU time (sec)
9236	GaGnh3	Molecular Orbitals	gaussian	shiraba	GaG and GAg	4/8/2023 15:24	#N B3LYP/6-311++G(3df,3pd) SP GFINPUT POP=FULL Geom=Connectivity	C7H13N2O5(1+)	C1	6-311++G(3df,3pd)	-760.2970025	0.044310821	0.010308001	0.009550647	8.8227	stdmemq (115942)	4939.6
9237	GaGo1	Molecular Orbitals	gaussian	shiraba	GaG and GAg	4/8/2023 15:27	#N B3LYP/6-311++G(3df,3pd) SP GFINPUT POP=FULL Geom=Connectivity	C7H13N2O5(1+)	C1	6-311++G(3df,3pd)	-760.278441	0.049399758	0.009535543	0.008454449	9.2709	stdmemq (115943)	4754.8
9238	GaGo1mp	Molecular Orbitals	gaussian	shiraba	GaG and GAg	4/8/2023 15:28	#N B3LYP/6-311++G(3df,3pd) SP GFINPUT POP=FULL Geom=Connectivity	C7H13N2O5(1+)	C1	6-311++G(3df,3pd)	-760.2716538	0.039640043	0.011639199	0.009608144	2.6513	stdmemq (115944)	4905.4
9239	GaGo2	Molecular Orbitals	gaussian	shiraba	GaG and GAg	4/8/2023 15:31	#N B3LYP/6-311++G(3df,3pd) SP GFINPUT POP=FULL Geom=Connectivity	C7H13N2O5(1+)	C1	6-311++G(3df,3pd)	-760.3009382	0.041592541	0.011937328	0.011050592	5.9805	stdmemq (115945)	5348.2
9240	GaGo3	Molecular Orbitals	gaussian	shiraba	GaG and GAg	4/8/2023 15:33	#N B3LYP/6-311++G(3df,3pd) SP GFINPUT POP=FULL Geom=Connectivity	C7H13N2O5(1+)	C1	6-311++G(3df,3pd)	-760.2622103	0.045526269	0.011832276	0.010536279	5.3366	stdmemq (115946)	4935.3
9241	GaGo2	Molecular Orbitals	gaussian	shiraba	GaG and GAg	4/8/2023 15:35	#N B3LYP/6-311++G(3df,3pd) SP GFINPUT POP=FULL Geom=Connectivity	C7H13N2O5(1+)	C1	6-311++G(3df,3pd)	-760.2708852	0.039497748	0.011745139	0.009942061	3.3283	stdmemq (115947)	6018.5
9313	GaGn1	Molecular Orbitals	gaussian	shiraba	GaG and GAg	4/8/2023 18:44	#N B3LYP/6-311++G(3df,3pd) SP GFINPUT POP=FULL Geom=Connectivity	C7H13N2O5(1+)	C1	6-311++G(3df,3pd)	-760.27996	0.040355565	0.012908197	0.010936473	10.8256	stdmemq (116019)	5774.5
9314	GaGn2	Molecular Orbitals	gaussian	shiraba	GaG and GAg	4/8/2023 18:44	#N B3LYP/6-311++G(3df,3pd) SP GFINPUT POP=FULL Geom=Connectivity	C7H13N2O5(1+)	C1	6-311++G(3df,3pd)	-760.249069	0.037399533	0.011389609	0.010139575	1.5292	stdmemq (116020)	5051.1
9315	GaGn1	Molecular Orbitals	gaussian	shiraba	GaG and GAg	4/8/2023 18:45	#N B3LYP/6-311++G(3df,3pd) SP GFINPUT POP=FULL Geom=Connectivity	C7H13N2O5(1+)	C1	6-311++G(3df,3pd)	-760.2866453	0.039842013	0.012912263	0.011113608	5.2906	stdmemq (116021)	5552.6
9316	GaGn2	Molecular Orbitals	gaussian	shiraba	GaG and GAg	4/8/2023 18:46	#N B3LYP/6-311++G(3df,3pd) SP GFINPUT POP=FULL Geom=Connectivity	C7H13N2O5(1+)	C1	6-311++G(3df,3pd)	-760.2490695	0.03740413	0.011388856	0.010139248	1.5271	stdmemq (116022)	5044.9
9325	GaG o2 from9217	Molecular Orbitals	gaussian	shiraba	GaG and GAg	4/8/2023 19:00	#N B3LYP/6-311++G(3df,3pd) SP GFINPUT POP=FULL Geom=Connectivity	C7H13N2O5(1+)	C1	6-311++G(3df,3pd)	-760.2865941	0.053087169	0.009100933	0.008425499	2.3671	stdmemq (116031)	4756.2
9327	GaGo1 from9215	Molecular Orbitals	gaussian	shiraba	GaG and GAg	4/8/2023 19:03	#N B3LYP/6-311++G(3df,3pd) SP GFINPUT POP=FULL Geom=Connectivity	C7H13N2O5(1+)	C1	6-311++G(3df,3pd)	-760.2851146	0.050324201	0.009483984	0.008435025	7.7753	stdmemq (116033)	4531.5
9329	GaGo1 from 9090	Molecular Orbitals	gaussian	shiraba	GaG and GAg	4/8/2023 19:07	#N B3LYP/6-311++G(3df,3pd) SP GFINPUT POP=FULL Geom=Connectivity	C7H13N2O5(1+)	C1	6-311++G(3df,3pd)	-760.2784403	0.049405739	0.009534736	0.008454109	9.2728	stdmemq (116035)	4545
9330	GaG o1 from 9219	Molecular Orbitals	gaussian	shiraba	GaG and GAg	4/8/2023 19:08	#N B3LYP/6-311++G(3df,3pd) SP GFINPUT POP=FULL Geom=Connectivity	C7H13N2O5(1+)	C1	6-311++G(3df,3pd)	-760.2869255	0.06807337	0.00849495	0.008134701	0.7618	stdmemq (116036)	4057.6
9334	GaGo1 from 9216	Molecular Orbitals	gaussian	shiraba	GaG and GAg	4/8/2023 19:14	#N B3LYP/6-311++G(3df,3pd) SP GFINPUT POP=FULL Geom=Connectivity	C7H13N2O5(1+)	C1	6-311++G(3df,3pd)	-760.2791764	0.059797455	0.008612592	0.008275939	3.6685	stdmemq (116040)	5145.2
9336	GaGo1 from 9116	Molecular Orbitals	gaussian	shiraba	GaG and GAg	4/8/2023 19:16	#N B3LYP/6-311++G(3df,3pd) SP GFINPUT POP=FULL Geom=Connectivity	C7H13N2O5(1+)	C1	6-311++G(3df,3pd)	-760.2778959	0.04129724	0.010966333	0.00975721	8.9765	stdmemq (116042)	4771.3
9338	GaGo1 from9006	Molecular Orbitals	gaussian	shiraba	GaG and GAg	4/8/2023 19:18	#N B3LYP/6-311++G(3df,3pd) SP GFINPUT POP=FULL Geom=Connectivity	C7H13N2O5(1+)	C1	6-311++G(3df,3pd)	-760.2571435	0.039718701	0.013617641	0.010935662	5.3256	stdmemq (116044)	4939.2
9340	GaGo3 from9004	Molecular Orbitals	gaussian	shiraba	GaG and GAg	4/8/2023 19:21	#N B3LYP/6-311++G(3df,3pd) SP GFINPUT POP=FULL Geom=Connectivity	C7H13N2O5(1+)	C1	6-311++G(3df,3pd)	-760.2626089	0.043645448	0.012244054	0.010801219	3.7631	stdmemq (116046)	4835.5
9342	GaGo2 from9088	Molecular Orbitals	gaussian	shiraba	GaG and GAg	4/8/2023 19:23	#N B3LYP/6-311++G(3df,3pd) SP GFINPUT POP=FULL Geom=Connectivity	C7H13N2O5(1+)	C1	6-311++G(3df,3pd)	-760.2823641	0.032725213	0.012828281	0.011053657	2.7877	stdmemq (116048)	5104.2
9343	GaGo2 from6996	Molecular Orbitals	gaussian	shiraba	GaG and GAg	4/8/2023 19:24	#N B3LYP/6-311++G(3df,3pd) SP GFINPUT POP=FULL Geom=Connectivity	C7H13N2O5(1+)	C1	6-311++G(3df,3pd)	-760.2695065	0.049020299	0.010970373	0.00980047	3.0027	stdmemq (116049)	5143.3
9346	GaGnterm from9125	Molecular Orbitals	gaussian	shiraba	GaG and GAg	4/8/2023 19:29	#N B3LYP/6-311++G(3df,3pd) SP GFINPUT POP=FULL Geom=Connectivity	C7H13N2O5(1+)	C1	6-311++G(3df,3pd)	-760.2955247	0.047746378	0.009648148	0.008539725	12.2812	stdmemq (116052)	3738.5
9348	GaGnterm from9140	Molecular Orbitals	gaussian	shiraba	GaG and GAg	4/8/2023 19:33	#N B3LYP/6-311++G(3df,3pd) SP GFINPUT POP=FULL Geom=Connectivity	C7H13N2O5(1+)	C1	6-311++G(3df,3pd)	-760.3016464	0.031622063	0.017883582	0.014032051	3.828	stdmemq (116054)	5626.6
9350	GaGnterm from6999	Molecular Orbitals	gaussian	shiraba	GaG and GAg	4/8/2023 19:36	#N B3LYP/6-311++G(3df,3pd) SP GFINPUT POP=FULL Geom=Connectivity	C7H13N2O5(1+)	C1	6-311++G(3df,3pd)	-760.3009391	0.041584895	0.011940744	0.011055128	5.9793	stdmemq (116056)	5303.3
9351	GaGnterm from9147	Molecular Orbitals	gaussian	shiraba	GaG and GAg	4/8/2023 19:38	#N B3LYP/6-311++G(3df,3pd) SP GFINPUT POP=FULL Geom=Connectivity	C7H13N2O5(1+)	C1	6-311++G(3df,3pd)	-760.2948646	0.031116397	0.018499645	0.014361959	2.5073	stdmemq (116057)	5567
9353	GaGnterm from7001	Molecular Orbitals	gaussian	shiraba	GaG and GAg	4/8/2023 20:57	#N B3LYP/6-311++G(3df,3pd) SP GFINPUT POP=FULL Geom=Connectivity	C7H13N2O5(1+)	C1	6-311++G(3df,3pd)	-760.2970024	0.04432388	0.010307931	0.009550127	8.8214	stdmemq (116059)	5301.7
9355	GaGo1 from9100	Molecular Orbitals	gaussian	shiraba	GaG and GAg	4/8/2023 20:58	#N B3LYP/6-311++G(3df,3pd) SP GFINPUT POP=FULL Geom=Connectivity	C7H13N2O5(1+)	C1	6-311++G(3df,3pd)	-760.2851145	0.050323467	0.009483844	0.008435009	7.7763	stdmemq (116061)	4709.9
9357	GaGo1 from 9075	Molecular Orbitals	gaussian	shiraba	GaG and GAg	4/8/2023 21:01	#N B3LYP/6-311++G(3df,3pd) SP GFINPUT POP=FULL Geom=Connectivity	C7H13N2O5(1+)	C1	6-311++G(3df,3pd)	-760.2791766	0.059774506	0.008612722	0.008276409	3.6682	stdmemq (116063)	4901.4
9359	GaGo1 from7000	Molecular Orbitals	gaussian	shiraba	GaG and GAg	4/8/2023 21:03	#N B3LYP/6-311++G(3df,3pd) SP GFINPUT POP=FULL Geom=Connectivity	C7H13N2O5(1+)	C1	6-311++G(3df,3pd)	-760.2784412	0.049397787	0.00953591	0.008454722	9.2678	stdmemq (116065)	4548.3
9360	GaGo1 from9074	Molecular Orbitals	gaussian	shiraba	GaG and GAg	4/8/2023 21:07	#N B3LYP/6-311++G(3df,3pd) SP GFINPUT POP=FULL Geom=Connectivity	C7H13N2O5(1+)	C1	6-311++G(3df,3pd)	-760.2722151	0.046137245	0.009947532	0.008757425	7.9392	stdmemq (116066)	4576.5
9362	GaGo3 from6998	Molecular Orbitals	gaussian	shiraba	GaG and GAg	4/8/2023 21:09	#N B3LYP/6-311++G(3df,3pd) SP GFINPUT POP=FULL Geom=Connectivity	C7H13N2O5(1+)	C1	6-311++G(3df,3pd)	-760.2622099	0.045540449	0.011829564	0.010534458	5.3359	stdmemq (116068)	4972
