# Supplementary material for: Depsipeptide Analogues of Gly-Ala-Gly: Proton Localization and Effects on Collision-Induced Dissociation
Source: J Am Soc Mass Spectrom. 2025 Dec 22;37(1):329–35. doi: 10.1021/jasms.5c00371 (PMC12784392; doi:10.1021/jasms.5c00371)
Supplement: Supplementary file 6 [file js5c00371_si_006.csv]

Job Number	Job Name	Job Description	Job Engine	Job User	Folder	Job Date	Route	Stoichiometry	Symmetry	Basis	RB3LYP Energy (Hartree)	Rotation A (cm-1)	Rotation B (cm-1)	Rotation C (cm-1)	Dipole Moment (Debye)	Server	CPU time (sec)
9248	GAgnh3dft	Molecular Orbitals	gaussian	shiraba	GaG and GAg	4/8/2023 15:59	#N B3LYP/6-311++G(3df,3pd) SP GFINPUT POP=FULL Geom=Connectivity	C7H13N2O5(1+)	C1	6-311++G(3df,3pd)	-760.29511	0.049763754	0.009994548	0.009348077	14.1246	stdmemq (115954)	4475.3
9249	GAgo1dft	Molecular Orbitals	gaussian	shiraba	GaG and GAg	4/8/2023 16:00	#N B3LYP/6-311++G(3df,3pd) SP GFINPUT POP=FULL Geom=Connectivity	C7H13N2O5(1+)	C1	6-311++G(3df,3pd)	-760.2931984	0.069940235	0.008342138	0.008074483	12.4344	stdmemq (115955)	4848.1
9250	GAg nt	Molecular Orbitals	gaussian	shiraba	GaG and GAg	4/8/2023 16:02	#N B3LYP/6-311++G(3df,3pd) SP GFINPUT POP=FULL Geom=Connectivity	C7H13N2O5(1+)	C1	6-311++G(3df,3pd)	-760.2918663	0.038987112	0.012891245	0.011249116	8.6737	stdmemq (115956)	5086.1
9251	GAgo3	Molecular Orbitals	gaussian	shiraba	GaG and GAg	4/8/2023 16:04	#N B3LYP/6-311++G(3df,3pd) SP GFINPUT POP=FULL Geom=Connectivity	C7H13N2O5(1+)	C1	6-311++G(3df,3pd)	-760.2493525	0.036554275	0.016649482	0.013578801	3.9794	stdmemq (115957)	5493.7
9252	GAgo1	Molecular Orbitals	gaussian	shiraba	GaG and GAg	4/8/2023 16:07	#N B3LYP/6-311++G(3df,3pd) SP GFINPUT POP=FULL Geom=Connectivity	C7H13N2O5(1+)	C1	6-311++G(3df,3pd)	-760.2654906	0.038710644	0.014202676	0.011437036	8.2416	stdmemq (115958)	5058.6
9317	GAgo2	Molecular Orbitals	gaussian	shiraba	GaG and GAg	4/8/2023 18:48	#N B3LYP/6-311++G(3df,3pd) SP GFINPUT POP=FULL Geom=Connectivity	C7H13N2O5(1+)	C1	6-311++G(3df,3pd)	-760.2929909	0.043079089	0.010881448	0.010030216	8.7691	stdmemq (116023)	4940.9
9318	GAgo2	Molecular Orbitals	gaussian	shiraba	GaG and GAg	4/8/2023 18:50	#N B3LYP/6-311++G(3df,3pd) SP GFINPUT POP=FULL Geom=Connectivity	C7H13N2O5(1+)	C1	6-311++G(3df,3pd)	-760.2814398	0.045208122	0.0110433	0.010385321	7.2641	stdmemq (116024)	4939.9
9319	GAgo2	Molecular Orbitals	gaussian	shiraba	GaG and GAg	4/8/2023 18:52	#N B3LYP/6-311++G(3df,3pd) SP GFINPUT POP=FULL Geom=Connectivity	C7H13N2O5(1+)	C1	6-311++G(3df,3pd)	-760.2929912	0.043081988	0.010881558	0.010030162	8.7687	stdmemq (116025)	4973.5
9320	GAg n1	Molecular Orbitals	gaussian	shiraba	GaG and GAg	4/8/2023 18:53	#N B3LYP/6-311++G(3df,3pd) SP GFINPUT POP=FULL Geom=Connectivity	C7H13N2O5(1+)	C1	6-311++G(3df,3pd)	-760.2446827	0.034575713	0.0145614	0.01215688	12.2716	stdmemq (116026)	5246.3
9321	GAg n1	Molecular Orbitals	gaussian	shiraba	GaG and GAg	4/8/2023 18:54	#N B3LYP/6-311++G(3df,3pd) SP GFINPUT POP=FULL Geom=Connectivity	C7H13N2O5(1+)	C1	6-311++G(3df,3pd)	-760.2589133	0.029959406	0.016936907	0.012839249	4.8548	stdmemq (116027)	5287.1
9322	GAgn2	Molecular Orbitals	gaussian	shiraba	GaG and GAg	4/8/2023 18:56	#N B3LYP/6-311++G(3df,3pd) SP GFINPUT POP=FULL Geom=Connectivity	C7H13N2O5(1+)	C1	6-311++G(3df,3pd)	-760.2682743	0.044618104	0.011628285	0.010425446	11.8044	stdmemq (116028)	5168.1
9323	GAgn2	Molecular Orbitals	gaussian	shiraba	GaG and GAg	4/8/2023 18:58	#N B3LYP/6-311++G(3df,3pd) SP GFINPUT POP=FULL Geom=Connectivity	C7H13N2O5(1+)	C1	6-311++G(3df,3pd)	-760.287393	0.03616132	0.014889904	0.012470784	5.8775	stdmemq (116029)	5304.2
9324	GAgo2 from9217	Molecular Orbitals	gaussian	shiraba	GaG and GAg	4/8/2023 19:00	#N B3LYP/6-311++G(3df,3pd) SP GFINPUT POP=FULL Geom=Connectivity	C7H13N2O5(1+)	C1	6-311++G(3df,3pd)	-760.297034	0.054267529	0.010317284	0.009324114	6.2851	stdmemq (116030)	4875.4
9326	GAg o1 from 9215	Molecular Orbitals	gaussian	shiraba	GaG and GAg	4/8/2023 19:02	#N B3LYP/6-311++G(3df,3pd) SP GFINPUT POP=FULL Geom=Connectivity	C7H13N2O5(1+)	C1	6-311++G(3df,3pd)	-760.2981387	0.069901805	0.008454039	0.008226925	9.7878	stdmemq (116032)	4727.5
9328	GAgo1 from 9090	Molecular Orbitals	gaussian	shiraba	GaG and GAg	4/8/2023 19:07	#N B3LYP/6-311++G(3df,3pd) SP GFINPUT POP=FULL Geom=Connectivity	C7H13N2O5(1+)	C1	6-311++G(3df,3pd)	-760.2931984	0.069940025	0.008341691	0.008074039	12.4336	stdmemq (116034)	4979.8
9331	GAg o1 from9219	Molecular Orbitals	gaussian	shiraba	GaG and GAg	4/8/2023 19:09	#N B3LYP/6-311++G(3df,3pd) SP GFINPUT POP=FULL Geom=Connectivity	C7H13N2O5(1+)	C1	6-311++G(3df,3pd)	-760.2987875	0.060883296	0.009935507	0.009600021	6.4418	stdmemq (116037)	4480.1
9333	GAg o1 from9216	Molecular Orbitals	gaussian	shiraba	GaG and GAg	4/8/2023 19:12	#N B3LYP/6-311++G(3df,3pd) SP GFINPUT POP=FULL Geom=Connectivity	C7H13N2O5(1+)	C1	6-311++G(3df,3pd)	-760.2933339	0.059869071	0.009827929	0.00945809	9.1242	stdmemq (116039)	5056.1
9335	GAgo1 from 9116	Molecular Orbitals	gaussian	shiraba	GaG and GAg	4/8/2023 19:15	#N B3LYP/6-311++G(3df,3pd) SP GFINPUT POP=FULL Geom=Connectivity	C7H13N2O5(1+)	C1	6-311++G(3df,3pd)	-760.2931985	0.069945869	0.008341674	0.008074079	12.4342	stdmemq (116041)	4577.2
9337	GAg o1 from 9006	Molecular Orbitals	gaussian	shiraba	GaG and GAg	4/8/2023 19:17	#N B3LYP/6-311++G(3df,3pd) SP GFINPUT POP=FULL Geom=Connectivity	C7H13N2O5(1+)	C1	6-311++G(3df,3pd)	-760.2850037	0.039380981	0.013641637	0.010957707	7.7958	stdmemq (116043)	5079.8
9339	GAgo3 from9004	Molecular Orbitals	gaussian	shiraba	GaG and GAg	4/8/2023 19:19	#N B3LYP/6-311++G(3df,3pd) SP GFINPUT POP=FULL Geom=Connectivity	C7H13N2O5(1+)	C1	6-311++G(3df,3pd)	-760.2597904	0.046176202	0.014475094	0.012457101	4.9422	stdmemq (116045)	5119.4
9341	GAg o2 from9088	Molecular Orbitals	gaussian	shiraba	GaG and GAg	4/8/2023 19:22	#N B3LYP/6-311++G(3df,3pd) SP GFINPUT POP=FULL Geom=Connectivity	C7H13N2O5(1+)	C1	6-311++G(3df,3pd)	-760.2775986	0.041827937	0.013328234	0.011286391	3.9067	stdmemq (116047)	4904.4
9344	GAgo2 from6996	Molecular Orbitals	gaussian	shiraba	GaG and GAg	4/8/2023 19:28	#N B3LYP/6-311++G(3df,3pd) SP GFINPUT POP=FULL Geom=Connectivity	C7H13N2O5(1+)	C1	6-311++G(3df,3pd)	-760.2681798	0.037710212	0.014251469	0.011693723	6.1938	stdmemq (116050)	5340.7
9345	GAgnterm from9125	Molecular Orbitals	gaussian	shiraba	GaG and GAg	4/8/2023 19:29	#N B3LYP/6-311++G(3df,3pd) SP GFINPUT POP=FULL Geom=Connectivity	C7H13N2O5(1+)	C1	6-311++G(3df,3pd)	-760.2973092	0.070248608	0.00837831	0.008150515	14.7701	stdmemq (116051)	4760.8
9347	GAgnterm from9140	Molecular Orbitals	gaussian	shiraba	GaG and GAg	4/8/2023 19:31	#N B3LYP/6-311++G(3df,3pd) SP GFINPUT POP=FULL Geom=Connectivity	C7H13N2O5(1+)	C1	6-311++G(3df,3pd)	-760.291917	0.030949461	0.018446181	0.013477034	6.4873	stdmemq (116053)	5610.1
9349	GAgnterm from6999	Molecular Orbitals	gaussian	shiraba	GaG and GAg	4/8/2023 19:35	#N B3LYP/6-311++G(3df,3pd) SP GFINPUT POP=FULL Geom=Connectivity	C7H13N2O5(1+)	C1	6-311++G(3df,3pd)	-760.2918674	0.038977482	0.012894784	0.01125107	8.6709	stdmemq (116055)	4767.1
9352	GAgnterm from9147	Molecular Orbitals	gaussian	shiraba	GaG and GAg	4/8/2023 19:39	#N B3LYP/6-311++G(3df,3pd) SP GFINPUT POP=FULL Geom=Connectivity	C7H13N2O5(1+)	C1	6-311++G(3df,3pd)	-760.2846654	0.030571299	0.018866182	0.013692793	5.3064	stdmemq (116058)	5537.8
9354	GAgnterm from7001	Molecular Orbitals	gaussian	shiraba	GaG and GAg	4/8/2023 20:58	#N B3LYP/6-311++G(3df,3pd) SP GFINPUT POP=FULL Geom=Connectivity	C7H13N2O5(1+)	C1	6-311++G(3df,3pd)	-760.2929419	0.06990405	0.008307164	0.008038111	17.2219	stdmemq (116060)	4725.6
9356	GAgo1 from9100	Molecular Orbitals	gaussian	shiraba	GaG and GAg	4/8/2023 20:59	#N B3LYP/6-311++G(3df,3pd) SP GFINPUT POP=FULL Geom=Connectivity	C7H13N2O5(1+)	C1	6-311++G(3df,3pd)	-760.2981386	0.069911976	0.008453782	0.008226815	9.7883	stdmemq (116062)	4892.2
9358	GAgo1 from9075	Molecular Orbitals	gaussian	shiraba	GaG and GAg	4/8/2023 21:01	#N B3LYP/6-311++G(3df,3pd) SP GFINPUT POP=FULL Geom=Connectivity	C7H13N2O5(1+)	C1	6-311++G(3df,3pd)	-760.2933337	0.059866243	0.009827879	0.009458287	9.1229	stdmemq (116064)	4636.8
9361	GAgo1 from9074	Molecular Orbitals	gaussian	shiraba	GaG and GAg	4/8/2023 21:08	#N B3LYP/6-311++G(3df,3pd) SP GFINPUT POP=FULL Geom=Connectivity	C7H13N2O5(1+)	C1	6-311++G(3df,3pd)	-760.2878016	0.069504427	0.008416606	0.008202294	12.4365	stdmemq (116067)	4589.5
9363	GAgo3 from6998	Molecular Orbitals	gaussian	shiraba	GaG and GAg	4/8/2023 21:11	#N B3LYP/6-311++G(3df,3pd) SP GFINPUT POP=FULL Geom=Connectivity	C7H13N2O5(1+)	C1	6-311++G(3df,3pd)	-760.2493403	0.037128783	0.0164394	0.01311594	3.9709	stdmemq (116069)	4892.4
9364	GAgo3 from9136	Molecular Orbitals	gaussian	shiraba	GaG and GAg	4/8/2023 21:16	#N B3LYP/6-311++G(3df,3pd) SP GFINPUT POP=FULL Geom=Connectivity	C7H13N2O5(1+)	C1	6-311++G(3df,3pd)	-760.2622099	0.045522723	0.011832269	0.010536453	5.3379	stdmemq (116070)	4306
9365	GAgo3 from9136	Molecular Orbitals	gaussian	shiraba	GaG and GAg	4/8/2023 21:19	#N B3LYP/6-311++G(3df,3pd) SP GFINPUT POP=FULL Geom=Connectivity	C7H13N2O5(1+)	C1	6-311++G(3df,3pd)	-760.2493402	0.037129406	0.016437281	0.01311595	3.9696	stdmemq (116071)	5137.9
9368	GAgo1 from7000	Molecular Orbitals	gaussian	shiraba	GaG and GAg	4/8/2023 22:03	#N B3LYP/6-311++G(3df,3pd) SP GFINPUT POP=FULL Geom=Connectivity	C7H13N2O5(1+)	C1	6-311++G(3df,3pd)	-760.2931984	0.069946123	0.008341818	0.008074202	12.4345	stdmemq (116074)	4679.7
