# Supplementary material for: Depsipeptide Analogues of Gly-Ala-Gly: Proton Localization and Effects on Collision-Induced Dissociation
Source: J Am Soc Mass Spectrom. 2025 Dec 22;37(1):329–35. doi: 10.1021/jasms.5c00371 (PMC12784392; doi:10.1021/jasms.5c00371)
Supplement: Supplementary file 7 [file js5c00371_si_007.csv]

Job Number	Job Name	Job Description	Job Engine	Job User	Folder	Job Date	Route	Stoichiometry	Symmetry	Basis	RB3LYP Energy (Hartree)	Rotation A (cm-1)	Rotation B (cm-1)	Rotation C (cm-1)	Dipole Moment (Debye)	Server	CPU time (sec)
9369	GAgo1 from7000	Molecular Orbitals	gaussian	shiraba	Inbox	4/9/2023 7:38	#N B3LYP/6-311++G(3df,3pd) SP GFINPUT POP=FULL Geom=Connectivity	C7H13N2O5(1+)	C1	6-311++G(3df,3pd)	-760.2931984	0.069951546	0.008341414	0.008073849	12.4351	stdmemq (120566)	4912.1
9373	GAgo2	Molecular Orbitals	gaussian	shiraba	Inbox	4/9/2023 10:27	#N B3LYP/6-311++G(3df,3pd) SP GFINPUT POP=FULL Geom=Connectivity	C7H13N2O5(1+)	C1	6-311++G(3df,3pd)	-760.2749874	0.043131479	0.010887966	0.010033848	6.1146	stdmemq (121727)	5049.8
9377	GAgn2	Molecular Orbitals	gaussian	shiraba	Inbox	4/9/2023 11:04	#N B3LYP/6-311++G(3df,3pd) SP GFINPUT POP=FULL Geom=Connectivity	C7H12NO6(1+)	C1	6-311++G(3df,3pd)	-780.0719412	0.035111974	0.011837332	0.010286289	6.5022	stdmemq (121968)	5067.2
9379	GAgn2	Molecular Orbitals	gaussian	shiraba	Inbox	4/9/2023 11:07	#N B3LYP/6-311++G(3df,3pd) SP GFINPUT POP=FULL Geom=Connectivity	C7H13N2O5(1+)	C1	6-311++G(3df,3pd)	-760.2497297	0.043728055	0.011236013	0.009841265	5.7497	stdmemq (121970)	4761.9
9385	GAgnterm from9140	Molecular Orbitals	gaussian	shiraba	Inbox	4/9/2023 11:37	#N B3LYP/6-311++G(3df,3pd) SP GFINPUT POP=FULL Geom=Connectivity	C7H13N2O5(1+)	C1	6-311++G(3df,3pd)	-760.2846658	0.030573094	0.018866565	0.013692312	5.3052	stdmemq (121982)	4801.3
9386	GAg nterm from9348	Molecular Orbitals	gaussian	shiraba	Inbox	4/9/2023 11:55	#N B3LYP/6-311++G(3df,3pd) SP GFINPUT POP=FULL Geom=Connectivity	C7H13N2O5(1+)	C1	6-311++G(3df,3pd)	-760.2919168	0.030949805	0.018443102	0.013475763	6.488	stdmemq (122013)	4413.7
9387	GAgn2	Molecular Orbitals	gaussian	shiraba	Inbox	4/9/2023 12:12	#N B3LYP/6-311++G(3df,3pd) SP GFINPUT POP=FULL Geom=Connectivity	C7H13N2O5(1+)	C1	6-311++G(3df,3pd)	-760.2820328	0.042908051	0.011504476	0.009966305	9.7139	stdmemq (122201)	5056.1
9390	GAgn2	Molecular Orbitals	gaussian	shiraba	Inbox	4/9/2023 12:45	#N B3LYP/6-311++G(3df,3pd) SP GFINPUT POP=FULL Geom=Connectivity	C7H12NO6(1+)	C1	6-311++G(3df,3pd)	-780.1023277	0.034691473	0.012190607	0.010592962	5.9761	stdmemq (122309)	4607
9391	GAgn2	Molecular Orbitals	gaussian	shiraba	Inbox	4/9/2023 13:20	#N B3LYP/6-311++G(3df,3pd) SP GFINPUT POP=FULL Geom=Connectivity	C7H12NO6(1+)	C1	6-311++G(3df,3pd)	-780.1507796	0.029815837	0.017064462	0.012764684	3.1276	stdmemq (122528)	3945.5
