# Supplementary material for: Depsipeptide Analogues of Gly-Ala-Gly: Proton Localization and Effects on Collision-Induced Dissociation
Source: J Am Soc Mass Spectrom. 2025 Dec 22;37(1):329–35. doi: 10.1021/jasms.5c00371 (PMC12784392; doi:10.1021/jasms.5c00371)
Supplement: Supplementary file 8 [file js5c00371_si_008.csv]

Job Number	Job Name	Job Description	Job Engine	Job User	Folder	Job Date	Route	Stoichiometry	Symmetry	Basis	RB3LYP Energy (Hartree)	Rotation A (cm-1)	Rotation B (cm-1)	Rotation C (cm-1)	Dipole Moment (Debye)	Server	CPU time (sec)
9375	GaGn1	Molecular Orbitals	gaussian	shiraba	Inbox	4/9/2023 11:02	#N B3LYP/6-311++G(3df,3pd) SP GFINPUT POP=FULL Geom=Connectivity	C7H13N2O5(1+)	C1	6-311++G(3df,3pd)	-760.2219305	0.02796546	0.018604361	0.013634706	4.75	stdmemq (121966)	5836.9
9381	GaGn1	Molecular Orbitals	gaussian	shiraba	Inbox	4/9/2023 11:08	#N B3LYP/6-311++G(3df,3pd) SP GFINPUT POP=FULL Geom=Connectivity	C7H13N2O5(1+)	C1	6-311++G(3df,3pd)	-760.2276482	0.05995919	0.008073809	0.007910099	11.9709	stdmemq (121972)	4523.2
9383	GaGnh3 additional	Molecular Orbitals	gaussian	shiraba	Inbox	4/9/2023 11:35	#N B3LYP/6-311++G(3df,3pd) SP GFINPUT POP=FULL Geom=Connectivity	C7H13N2O5(1+)	C1	6-311++G(3df,3pd)	-760.2930591	0.045162721	0.01024318	0.009502764	11.2767	stdmemq (121977)	5196.8
9384	GaGo1 from9100	Molecular Orbitals	gaussian	shiraba	Inbox	4/9/2023 11:36	#N B3LYP/6-311++G(3df,3pd) SP GFINPUT POP=FULL Geom=Connectivity	C7H13N2O5(1+)	C1	6-311++G(3df,3pd)	-760.2784412	0.049423318	0.009532948	0.008453101	9.2762	stdmemq (121980)	4633.2
9388	GaGn1	Molecular Orbitals	gaussian	shiraba	Inbox	4/9/2023 12:15	#N B3LYP/6-311++G(3df,3pd) SP GFINPUT POP=FULL Geom=Connectivity	C7H13N2O5(1+)	C1	6-311++G(3df,3pd)	-760.2355696	0.024745372	0.020728527	0.014020429	0.8702	stdmemq (122303)	4690.6
9389	GaGn1	Molecular Orbitals	gaussian	shiraba	Inbox	4/9/2023 12:34	#N B3LYP/6-311++G(3df,3pd) SP GFINPUT POP=FULL Geom=Connectivity	C7H13N2O5(1+)	C1	6-311++G(3df,3pd)	-760.2970024	0.044347146	0.010305193	0.009547028	8.8179	stdmemq (122305)	4925.2
